# Supplementary material for: TRAF2 promotes M2-polarized tumor-associated macrophage infiltration, angiogenesis and cancer progression by inhibiting autophagy in clear cell renal cell carcinoma
Source: J Exp Clin Cancer Res. 2023 Jul 6;42:159. doi: 10.1186/s13046-023-02742-w (PMC10324183; doi:10.1186/s13046-023-02742-w)
Supplement: Supplementary file 1 — Supplementary Material 1 [file 13046_2023_2742_MOESM1_ESM.xls]

## Sheet: Table S1
Mixture	B cells naive	B cells memory	Plasma cells	T cells CD8	T cells CD4 naive	T cells CD4 memory resting	T cells CD4 memory activated	T cells follicular helper	T cells regulatory (Tregs)	T cells gamma delta	NK cells resting	NK cells activated	Monocytes	Macrophages M0	Macrophages M1	Macrophages M2	Dendritic cells resting	Dendritic cells activated	Mast cells resting	Mast cells activated	Eosinophils	Neutrophils	p-value	Correlation	RMSE
TCGA-B0-5690-11A-01R-1541-07	0.0954021	0.0352326	0	0.0408319	0	0.251998	0	0	0.0373948	0	0	0.115251	0.0136821	0.0423792	0.0536859	0.0308187	0.0710053	0	0.185883	0	0.0264351	0	0.977	-0.0424912	1.10213
TCGA-CJ-5677-11A-01R-1541-07	0.0586624	0.0287775	0.0410239	0.0492435	0	0.31313	0	0	0	0	0.0990205	0	0	0.0956204	0	0.0532506	0.0456337	0	0.143023	0	0.057801	0.0148131	0.866	-0.0201558	1.08725
TCGA-CZ-5470-11A-01R-1503-07	0.0873389	0	0.130143	0.0967064	0	0.226474	0	0	0	0	0	0.0750635	0.0371743	0.000643495	0	0.106932	0.0264037	0	0.190773	0	0.0223473	0	0.694	0.00420021	1.08208
TCGA-CZ-5458-11A-01R-1503-07	0.367463	0	0	0	0	0.34952	0	0	0	0	0	0.0421734	0.0721136	0	0	0	0	0	0	0.0139789	0.154751	0	0.802	-0.0107863	1.12931
TCGA-B8-4619-11A-01R-1758-07	0.181321	0	0.216554	0.145321	0	0.163344	0.0433537	0	0	0	0	0	0.0138285	0	0.0396043	0.0540387	0.116737	0	0.0214578	0	0.000134769	0.00430516	0	0.517612	0.855465
TCGA-B8-4620-11A-01R-1758-07	0.180797	0	0.115842	0.0818373	0	0.256008	0.00118884	0	0.025387	0	0	0.00538588	0.0407145	0	0.0438011	0.0681793	0.0722835	0	0.067252	0.0168097	0.0245146	0	0	0.495122	0.87016
TCGA-CZ-5988-11A-01R-1672-07	0.266327	0	0.105893	0.0214879	0	0.234829	0	0	0	0	0	0	0.0520662	0	0.0422014	0.0204828	0.112134	0	0	0.0597881	0.0847904	0	0.745	-0.00272484	1.09757
TCGA-CW-5584-11A-01R-1541-07	0.23181	0	0.113282	0.102411	0	0.139663	0.0333429	0	0	0	0	0	0.0221353	0.0100371	0.0462074	0.0625494	0.195677	0	0.0359659	0	0	0.00691871	0.001	0.390622	0.920546
TCGA-B0-5703-11A-01R-1541-07	0	0.1631	0.00778219	0.150859	0	0.303806	0	0	0.00328137	0	0.0490345	0	0.063703	0.0551805	0.012426	0	0.00565159	0.00143626	0.151825	0	0	0.0319143	0.639	0.0104678	1.09239
TCGA-CJ-5678-11A-01R-1541-07	0.227337	0	0.234022	0.116713	0	0.196182	0	0	0	0	0	0.00158419	0.0198841	0	0.0197663	0.0314644	0.113225	0	0.0398233	0	0	0	0.007	0.292613	0.983261
TCGA-CZ-5984-11A-01R-1672-07	0.255523	0	0.123728	0.0279821	0	0.197017	0	0	0.0091066	0	0.012668	0.0251219	0.0256083	0.00211535	0.0556115	0.0886167	0.0999949	0	0.0565393	0	0.0203674	0	0.495	0.0317025	1.08196
TCGA-CZ-5469-11A-01R-1503-07	0.434094	0	0	0	0	0.333037	0	0	0.0843188	0	0.0787115	0	0	0.0177202	0	0	0	0	0	0.0196326	0.0324857	0	0.874	-0.0213694	1.16531
TCGA-B0-5697-11A-01R-1541-07	0.117437	0.0920855	0	0	0	0.341054	0	0	0	0	0	0.141743	0	0	0.0169036	0.0941155	0.0392439	0	0	0	0.157417	0	0.962	-0.0396827	1.12057
TCGA-CZ-5468-11A-01R-1503-07	0.196258	0	0	0.0624057	0	0.273401	0	0	0.0682944	0	0	0.1428	0.0298963	0	0.0159348	0.0865123	0.0458788	0	0.0363387	0	0.0422796	0	0.769	-0.00608486	1.11323
TCGA-A3-3358-11A-01R-1541-07	0.146434	0	0.20589	0.059556	0	0.158273	0	0	0	0	0.0149938	0.00839699	0.0203099	0	0.0827428	0.0712231	0.160929	0	0.0480654	0	0	0.0231862	0.409	0.0502201	1.07163
TCGA-CZ-5982-11A-01R-1672-07	0.0301639	0.121401	0.175445	0	0	0.404371	0	0	0	0	0	0.0320551	0	0.074754	0.015365	0	0	0	0.136951	0	0	0.0094945	0.793	-0.00988311	1.11028
TCGA-CJ-5689-11A-01R-1541-07	0.241689	0	0.163318	0.138211	0	0.127693	0	0	0	0	0	0.0123622	0.0153787	0	0.0304329	0.0278199	0.116149	0	0.126946	0	0	0	0	0.603942	0.806952
TCGA-B0-5709-11A-01R-1541-07	0.145233	0	0.00285778	0.0345376	0	0.376635	0	0	0	0	0	0.0360058	0.0387832	0	0.0631686	0.0991639	0.186972	0	0.00530474	0.00740633	0.00352857	0.000404642	0.744	-0.0025841	1.08644
TCGA-CZ-5987-11A-01R-1672-07	0.132352	0	0.045713	0.076322	0	0.274409	0.0182387	0	0	0	0.037729	0	0.0865692	0	0.0288879	0.0998362	0.13754	0	0.0503767	0	0	0.0120267	0.087	0.154875	1.01478
TCGA-B0-5696-11A-01R-1541-07	0.144331	0	0	0.0478828	0	0.244805	0	0	0	0.0157891	0	0.0587302	0	0.0359816	0.097773	0.0640859	0.157636	0	0.132986	0	0	0	0.934	-0.0338191	1.08869
TCGA-CZ-5461-11A-01R-1503-07	0.100042	0	0.00766859	0.0168469	0	0.349534	0	0	0.0279847	0	0	0	0.0537303	0	0.024693	0.0100341	0.194084	0	0	0.122051	0.0933301	0	0.91	-0.0273884	1.08916
TCGA-CW-6090-11A-01R-1672-07	0.315934	0	0	0.00255817	0	0.307394	0	0	0	0	0.0616578	0	0.0284962	0	0.0645298	0.0483377	0.145807	0	0	0	0.025286	0	0.981	-0.0478091	1.11698
TCGA-CJ-5672-11A-01R-1541-07	0	0.228626	0.0115362	0.0522247	0	0.300024	0	0	0	0	0.259393	0	0	0.0225367	0	0	0	0	0	0.00485905	0.1208	0	0.917	-0.0285734	1.14648
TCGA-A3-3387-11A-01R-1541-07	0	0.148686	0.0148486	0	0	0.368384	0	0	0	0	0	0	0	0.0708374	0.046014	0.0883897	0.00513128	0	0.114848	0	0.00359504	0.139266	0.663	0.00759887	1.08196
TCGA-CJ-6033-11A-01R-1858-07	0.0628696	0.0590048	0.120916	0.18434	0	0.147868	0	0	0	0	0	0.108115	0.0184078	0.0680244	0.0269016	0.0344889	0.0457183	0	0.123346	0	0	0	0.272	0.0781638	1.06164
TCGA-B8-5552-11A-01R-1672-07	0.104297	0	0.00676877	0	0	0.318453	0	0	0	0	0.0203371	0	0.082937	0	0.00892762	0.0936884	0.223589	0.00262539	0	0.0395436	0.0747425	0.024091	0.205	0.0969217	1.0357
TCGA-B2-5641-11A-01R-1541-07	0.0688699	0.0235353	0.00192191	0	0	0.47431	0	0	0.115038	0	0	0.0943403	0.0746378	0.049764	0.00180175	0.00460369	0	0	0.0911771	0	0	0	0.899	-0.0247236	1.14001
TCGA-B0-4700-11A-01R-1541-07	0.028176	0.1085	0.121832	0.0098579	0	0.359128	0	0	0	0	0	0.0754583	0.0211169	0.0348581	0	0.0917665	0.0472937	0	0.0870752	0	0.0149376	0	0.353	0.0593989	1.06444
TCGA-CW-5591-11A-01R-1541-07	0	0.0219595	0.0200635	0.0926839	0	0.258986	0	0	0.00824755	0.00181777	0.0569916	0.0645827	0.0830442	0	0.0178576	0.218457	0.0401869	0.0266622	0.0884587	0	0	0	0.179	0.10669	1.04084
TCGA-CZ-4865-11A-01R-1503-07	0.134158	0	0	0	0	0.218678	0	0	0.0188312	0	0	0.108205	0.0156311	0.00140124	0.022383	0.0683424	0.0499304	0	0.285354	0	0.0770844	0	0.96	-0.0388725	1.10073
TCGA-CJ-5681-11A-01R-1541-07	0.139075	0	0.187594	0.041706	0	0.267282	0	0	0.0189857	0	0	0.0824212	0.0236358	0.0572703	0	0.00960155	0.0454916	0	0.119113	0	0.00782322	0	0.303	0.0695819	1.07195
TCGA-B0-5711-11A-01R-1672-07	0.0400201	0.102651	0.0324798	0.013984	0	0.397722	0	0	0	0.00966806	0	0	0.0556358	0.0591175	0.0324857	0	0.0198664	0	0.159887	0	0.076483	0	0.906	-0.0263217	1.09375
TCGA-CZ-5453-11A-01R-1503-07	0.191641	0	0.102148	0.0176875	0	0.263434	0	0	0.0271929	0	0	0.081928	0.0133592	0	0.050727	0.104242	0.00155405	0	0.0901021	0	0.055984	0	0.731	-0.0011395	1.09232
TCGA-CJ-6030-11A-01R-1672-07	0.198116	0	0.0682456	0.112903	0	0.252627	0	0	0	0.00857074	0	0.0257297	0	0.0381694	0.106141	0.0267184	0.0979834	0	0.0381884	0	0.0225494	0.00405791	0.221	0.0931867	1.05696
TCGA-B2-5636-11A-01R-1541-07	0.160244	0	0.195025	0.055577	0	0.244587	0.00836226	0	0	0	0	0	0.030636	0	0.0639939	0.0554249	0.10483	0	0.0673546	0	0.0104818	0.00348271	0.185	0.104264	1.05199
TCGA-CW-6087-11A-01R-1672-07	0.148563	0	0	0	0	0.193811	0	0	0.01617	0	0	0.0715792	0.0236003	0	0.0170708	0.265073	0.125036	0	0.103854	0	0.0352417	0	0.956	-0.0379237	1.08447
TCGA-CW-5587-11A-01R-1541-07	0.181914	0	0	0.078186	0	0.165544	0	0	0	0	0	0.0608525	0.078462	0	0.07678	0.195889	0.0850484	0	0.0709031	0	0.00642121	0	0.985	-0.051559	1.09315
TCGA-B0-5701-11A-01R-1541-07	0.108262	0	0.15756	0.0491635	0	0.188106	0	0	0.0118157	0	0	0.0664175	0.0812945	0.0148499	0.00746823	0.109611	0.0355751	0	0.137673	0	0.0322032	0	0.353	0.0594062	1.05504
TCGA-CJ-5680-11A-01R-1541-07	0.0171426	0.049766	0	0.0792093	0	0.296303	0	0	0.0244444	0	0.0994695	0	0.0933042	0.00102615	0	0.00781476	0.0534254	0.00974451	0	0.237524	0.0308265	0	0.494	0.0321276	1.09477
TCGA-CZ-5466-11A-01R-1503-07	0.183788	0	0.107626	0.0802089	0	0.205685	0	0	0	0.0135648	0	0.0133177	0.0315282	0	0.0541787	0.0507547	0.146015	0	0.113333	0	0	0	0.005	0.307697	0.956185
TCGA-B0-4712-11A-02R-1503-07	0	0.124044	0	0.00368544	0	0.356579	0	0	0.0699782	0	0.0178356	0.102996	0	0.100543	0.0180398	0	0	0.00727408	0.152602	0	0.0464231	0	0.825	-0.014404	1.10793
TCGA-CJ-5676-11A-01R-1541-07	0.238603	0	0.158441	0.0974605	0	0.199594	0.00889831	0	0	0	0.00420766	0	0.0103315	0	0.0166959	0.070966	0.160567	0	0.013185	0	0	0.0210507	0.001	0.395358	0.921105
TCGA-CW-5585-11A-01R-1541-07	0.0369873	0.0919382	0.0145527	0.00446225	0	0.47507	0	0	0	0	0	0.0273674	0.0277021	0.0688364	0.0361706	0.062869	0.0312723	0	0.0917204	0	0.0310509	0	0.85	-0.018851	1.09998
TCGA-CW-5580-11A-02R-1672-07	0.222227	0	0.301515	0.0946285	0	0.216089	0	0	0	0	0	0	0.0329123	0	0	0.0442802	0.00232716	0.0113664	0	0	0.0746537	0	0.548	0.0236354	1.1457
TCGA-CZ-5465-11A-01R-1503-07	0.188679	0	0	0	0	0.286128	0	0	0	0	0	0.196368	0.0090498	0	0.013959	0.160545	0	0	0	0	0.145271	0	0.939	-0.0347941	1.12943
TCGA-CZ-4864-11A-01R-1503-07	0.139401	0	0.0858339	0.10332	0	0.145286	0	0	0	0	0	0	0.016633	0	0.0124663	0.120405	0.0641746	0	0.279358	0	0.020728	0.0123944	0.035	0.208557	0.997996
TCGA-CZ-5454-11A-01R-1503-07	0.259812	0	0.0776123	0.0323082	0	0.264278	0	0	0.0514296	0	0	0.0973944	0.0255094	0.00750789	0.000194971	0.0588322	0	0	0.101363	0	0.0237585	0	0.849	-0.0183601	1.11996
TCGA-B0-5694-11A-01R-1541-07	0.200138	0	0.229198	0.0561811	0	0.176742	0	0	0	0	0.00489859	0.00175241	0.0634633	0	0.0657369	0.0468101	0.0755541	0	0.0309931	0.0485314	0	0	0	0.454065	0.89079
TCGA-B8-4622-11A-01R-1758-07	0.0413784	0.0581301	0.137077	0.104813	0	0.2133	0.00637933	0	0	0.013089	0	0	0.00695448	0	0.0442042	0.100588	0.164721	0	0.0937985	0	0	0.015567	0	0.441965	0.897686
TCGA-CZ-5467-11A-01R-1503-07	0.106161	0.030426	0	0.0855822	0	0.302289	0	0	0.0384435	0	0	0	0.159918	0	0.00128741	0	0	0.00780895	0	0.124887	0.143196	0	0.773	-0.00696603	1.09714
TCGA-B8-5549-11A-01R-1541-07	0.246316	0	0	0	0	0.312293	0	0	0.10975	0	0	0.0591069	0.0287241	0.0580163	0	0	0	0	0.0746038	0	0.0328472	0.0783434	0.927	-0.0315385	1.12083
TCGA-CZ-5989-11A-01R-1672-07	0.110347	0.00307651	0	0.0527082	0	0.284978	0	0	0.0413013	0.00426875	0	0.0395789	0.0141662	0.0261468	0.00100802	0.150568	0.126663	0	0.0843355	0	0.0608529	0	0.72	0.000558448	1.07563
TCGA-CZ-5451-11A-01R-1503-07	0.236539	0	0.130745	0.00878025	0	0.240409	0	0	0	0	0	0.0235634	0	0	0.0542707	0.130959	0.129432	0	0.000340914	0	0.034053	0.0109075	0.398	0.0517451	1.07457
TCGA-CZ-5986-11A-01R-1672-07	0.084327	0.0136985	0.060663	0.043671	0	0.22808	0	0	0	0	0.0279618	0	0	0.0207396	0.0597709	0.111433	0.0483036	0	0.212293	0	0.0890583	0	0.974	-0.0418368	1.083
TCGA-CZ-5462-11A-01R-1503-07	0.168282	0	0	0.00976782	0	0.292225	0	0	0	0	0	0.135308	0.0516999	0	0.0215425	0.138888	0.0767409	0	0.105546	0	0	0	0.91	-0.0273692	1.0966
TCGA-CZ-5457-11A-01R-1503-07	0	0.0883414	0.00637693	0.0347866	0	0.223568	0	0	0.00985228	0	0	0.0966525	0.108297	0	0.0548852	0.0175875	0.0610396	0	0.224281	0	0.0743326	0	0.945	-0.0355819	1.08978
TCGA-CZ-5455-11A-01R-1503-07	0.294511	0	0	0	0	0.300951	0	0	0.00860689	0	0	0.115875	0	0	0	0.0985512	0	0.0172486	0	0	0.164257	0	0.905	-0.0259321	1.12226
TCGA-CZ-5452-11A-01R-1503-07	0.356491	0	0	0.0365813	0	0.255947	0	0	0.0416267	0	0	0.099522	0	0	0	0.0899537	0	0	0	0.0999109	0.00827779	0.0116895	0.935	-0.0340984	1.14483
TCGA-B0-5402-11A-01R-1503-07	0.17098	0	0.380698	0.064582	0	0.136977	0	0	0	0	0	0.0286902	0.000782799	0	0.0353592	0.025757	0.093316	0	0.0628587	0	0	0	0	0.655257	0.757327
TCGA-B0-5699-11A-01R-1541-07	0.0301891	0.0656124	0.118359	0.0181418	0	0.483746	0	0	0	0	0	0	0	0.0135648	0	0.122069	0.00816669	0	0.0661689	0	0.0433109	0.0306719	0.769	-0.00640324	1.10308
TCGA-CJ-5679-11A-01R-1541-07	0.240747	0	0.103606	0.0917343	0	0.297239	0	0	0	0	0	0.0217127	0.00981019	0.0073047	0.0505376	0.0923668	0.0331925	0	0.0517488	0	0	0	0.139	0.125785	1.05142
TCGA-CW-5589-11A-01R-1541-07	0.214513	0	0.0745342	0.0583004	0	0.231887	0	0	0	0	0	0.0550003	0.00763574	0	0.0523373	0.0705626	0.170671	0	0.0486934	0	0	0.0158649	0.827	-0.01535	1.09014
TCGA-B0-5712-11A-01R-1672-07	0.216562	0	0.171309	0.0681954	0	0.231582	0	0	0	0.000545043	0	0.0187618	0.0227298	0	0.0157979	0.0433101	0.147424	0	0.0615525	0.00222999	0	0	0	0.576425	0.823896
TCGA-B0-5691-11A-01R-1541-07	0.187903	0	0.131816	0.036743	0	0.214193	0.02783	0	0	0	0	0	0.0199094	0	0.0434774	0.0452049	0.254642	0	0.0300633	0	0.00821767	0	0.086	0.155926	1.02197
TCGA-CZ-5463-11A-01R-1503-07	0.117236	0	0.0406615	0.00856038	0	0.204196	0	0	0.0299425	0	0	0.112192	0.0692865	0	0.0310976	0.132561	0.0297747	0	0.125548	0	0.098944	0	0.928	-0.0325018	1.08446
TCGA-CZ-4863-11A-01R-1503-07	0	0.0421935	0	0	0	0.354444	0	0	0.0355601	0	0.0544235	0.00789285	0.0492489	0.0628449	0	0	0	0	0.263688	0	0.0839149	0.0457894	0.701	0.00363204	1.09017
TCGA-B0-5706-11A-01R-1541-07	0.136616	0.0367838	0.0381562	0.0372954	0	0.441056	0	0	0	0	0	0.0647824	0	0.0324977	0.0342453	0	0.0211897	0	0.12946	0	0.0279166	0	0.849	-0.0182947	1.11645
TCGA-CZ-5456-11A-02R-1503-07	0.313955	0	0	0.0185211	0	0.157548	0	0	0.0938745	0	0.0278493	0.0422157	0.0654916	0	0	0	0	0	0	0.179335	0.10121	0	0.812	-0.012556	1.12088
TCGA-B0-5705-11A-01R-1541-07	0.226523	0	0.0608441	0.0217237	0	0.310001	0	0	0	0	0	0.0196453	0.0313244	0	0.0100949	0.0922419	0.105259	0	0	0.0664472	0.0558944	0	0.758	-0.00403504	1.08934
TCGA-CZ-5985-11A-01R-1672-07	0.0717344	0	0.00013128	0	0	0.290196	0	0	0	0	0	0.0723618	0.0776241	0	0.0583218	0.0923325	0.0410147	0	0	0.196294	0.0999897	0	0.977	-0.0431172	1.11117
TCGA-CW-5581-11A-01R-1541-07	0.168273	0	0	0.105093	0	0.245174	0	0	0	0	0.0599338	0	0.0398834	0	0.0923915	0.0637975	0.131143	0	0	0.0379745	0.0563366	0	0.927	-0.0321413	1.09501
TCGA-CW-6088-11A-01R-1672-07	0.194539	0	0	0	0	0.420392	0	0	0.0776658	0	0	0.115583	0.03865	0	0	0	0	0	0.0904379	0	0.0627322	0	0.923	-0.0299728	1.14031
TCGA-BP-4760-01A-02R-1420-07	0.0251014	0.0248736	0.023277	0	0	0.118057	0	0	0.0278972	0	0.030183	0	0	0.433151	0	0.170358	0	0	0.124313	0.0164796	0	0.00630928	0.014	0.247144	1.0119
TCGA-B0-5113-01A-01R-1420-07	0.0757291	0	0.16277	0.142606	0	0.227812	0	0.0231493	0.011496	0.00437558	0	0	0.0025978	0	0.0714809	0.119521	0.125818	0	0.02358	0.00394551	0	0.00511996	0	0.43278	0.90039
TCGA-BP-4340-01A-01R-1289-07	0.130776	0	0.0892023	0.067256	0	0.246275	0	0.020724	0	0	0.0574037	0.0431269	0.030263	0.00473963	0.0946174	0.0173685	0.15508	0	0.0431675	0	0	0	0.23	0.0908522	1.05036
TCGA-B8-A7U6-01A-12R-A37O-07	0.108659	0	0.271685	0.130143	0	0.0441671	0	0	0	0	0.0418082	0.00868871	0.0290301	0.0662816	0.0560814	0.101271	0	0	0.00609829	0.106343	0.019926	0.00981771	0.137	0.126154	1.05413
TCGA-B8-5551-01A-01R-1541-07	0.0313872	0.0252699	0.178968	0.24073	0	0.110299	0.052456	0.0256218	0.00338213	0	0	0	0.0106823	0.00972615	0.0668288	0.144237	0.0340119	0	0.0486246	0	0	0.0177753	0	0.456158	0.889158
TCGA-B0-5400-01A-01R-1503-07	0.104291	0	0.075425	0.302148	0	0.103295	0.00908003	0.00770998	0.0157333	0	0	0.0390889	0.0195977	0.107099	0.0295963	0.0992651	0.00174973	0	0	0.00578475	0	0.0801368	0.005	0.316665	0.958683
TCGA-BP-4329-01A-02R-1289-07	0.0780575	0	0.032645	0.116232	0	0.236152	0	0.00581897	0	0	0.0589804	0	0.0459225	0	0.0986845	0.166873	0.0863229	0	0.0743115	0	0	0	0.077	0.160959	1.01509
TCGA-B0-4712-01A-01R-1503-07	0.041552	0.0472241	0.113612	0.244609	0	0.120529	0.0127412	0	0.014596	0.0288625	0	0.00924063	0	0.0871596	0.151507	0.0852408	0.0354223	0	0	0.0041679	0.00222634	0.00130816	0.002	0.332412	0.953307
TCGA-B0-4691-01A-01R-1277-07	0.107122	0	0.132084	0.33625	0	0.0963755	0	0.0423086	0.0354307	0.0152821	0	0.0577554	0.00480354	0.00081499	0.0863544	0.0406598	0.0447588	0	0	0	0	0	0	0.465095	0.887013
TCGA-CZ-5982-01A-11R-1672-07	0.0675558	0	0.077243	0.105442	0	0.242977	0	0	0	0	0.0696254	0	0.0402383	0	0.0763448	0.0837387	0.0888656	0	0.105894	0	0	0.0420751	0.624	0.0125602	1.06892
TCGA-BP-4962-01A-01R-1334-07	0	0.0581418	0.12895	0.327365	0	0.118499	0.0453679	0	0.0182357	0	0	0.00124627	0.00825616	0	0.0770567	0.0969619	0.0663975	0	0.0198673	0	0.0276932	0.00596156	0	0.493083	0.869641
TCGA-BP-4987-01A-01R-1334-07	0	0.0293461	0.0250268	0.321889	0	0.0923579	0	0	0.0177761	0	0.0853554	0	0.0456929	0	0.064561	0.128914	0.119056	0	0.0700249	0	0	0	0.055	0.181038	1.01675
TCGA-BP-4769-01A-01R-1289-07	0.153065	0	0.157275	0	0	0.280327	0	0	0	0	0.0594499	0	0.00589441	0	0.0942127	0.0855007	0.00702863	0.0265979	0.112099	0.0185496	0	0	0.093	0.150848	1.03017
TCGA-BP-4161-01A-02R-1325-07	0.0237039	0.0180917	0.122534	0.339218	0	0.0921354	0.0155485	0.00636949	0.00908888	0	0.017904	0.0132997	0.0227202	0	0.0560312	0.17586	0.0376828	0	0.0155362	0	0.0296006	0.00467549	0.002	0.348402	0.941637
TCGA-BP-5010-01A-02R-1420-07	0.101072	0	0.0970897	0.215709	0	0.176669	0.0251943	0.0152841	0.0386219	0	0.00645296	0	0	0.162454	0.0586949	0.0880817	0	0	0	0.0136901	0	0.000985987	0.006	0.305137	0.963808
TCGA-B2-3923-01B-10R-A277-07	0.15228	0	0	0	0	0.443485	0	0	0	0	0	0.0480433	0.00482513	0	0.00550039	0.16607	0.0363907	0	0.0605156	0	0.0767639	0.00612557	0.919	-0.029079	1.10397
TCGA-AK-3445-01A-02R-1277-07	0.0241685	0	0.000147175	0.186762	0	0.259385	0	0.0518292	0.0400294	0	0	0.00653296	0	0.00992373	0.0844303	0.256927	0	0	0.0562783	0	0	0.0235872	0.014	0.251341	0.991337
TCGA-B2-4102-01A-02R-1325-07	0.0380764	0.044948	0.0259242	0.0726242	0	0.246277	0	0	0.0489397	0	0.0511451	0	0.0389358	0	0.107065	0.188567	0.0219321	0	0.0747049	0	0.0265155	0.0143458	0.152	0.119137	1.03285
TCGA-B0-5083-01A-02R-1420-07	0.00529376	0.0502565	0.0245451	0.161195	0	0.18247	0.0172981	0.00151253	0	0	0	0	0	0.110054	0.0664856	0.225308	0.133653	0	0.0219281	0	0	0	0.001	0.357857	0.934684
TCGA-B0-4697-01A-01R-1277-07	0.0210752	0.0206286	0.378778	0.20281	0	0.0701154	0.0211764	0.0379154	0.0139718	0.00926831	0	0.0416225	0	0.00342128	0.0634638	0.0468741	0.0258638	0	0.0344238	0	0	0.00859136	0	0.54842	0.835259
TCGA-B2-3924-01A-02R-1325-07	0.00174163	0.0170578	0.174937	0.39798	0	0.0207407	0.0307591	0.0285087	0	0.0800002	0	0.00662025	0.0217396	0	0.0709915	0.0692326	0.0701345	0	0.00955654	0	0	0	0	0.488099	0.871907
TCGA-DV-A4VZ-01A-11R-A266-07	0.0976897	0.0611924	0.0678837	0.0312623	0	0.291951	0	0	0.0615427	0	0.180948	0	0	0.076803	0	0.115258	0	0	0	0.0113579	0	0.00411194	0.827	-0.0152578	1.11439
TCGA-BP-5192-01A-01R-1426-07	0.0998763	0	0.0602909	0.184339	0	0.190861	0	0	0.00342282	0	0.0124977	0.0399209	0.000887322	0	0.0721622	0.105288	0.092871	0	0.137583	0	0	0	0.773	-0.00694988	1.08404
TCGA-BP-5181-01A-01R-1426-07	0.0354757	0	0	0.216512	0	0.133791	0	0	0.0335306	0	0.0456275	0.0255075	0.0633293	0.0307403	0.0968768	0.138198	0.04025	0.00185568	0.102323	0	0.0359833	0	0.071	0.166961	1.01757
TCGA-EU-5906-01A-11R-1672-07	0.0552985	0	0	0.0652285	0	0.2325	0.0142578	0	0	0.00423934	0.0255043	0	0.0233507	0	0.0665467	0.176868	0.215821	0	0.0800202	0	0.0235533	0.0168111	0.082	0.157656	1.01081
TCGA-B8-4620-01A-02R-1325-07	0.053794	0	0	0.0142807	0	0.253186	0.0137281	0	0.00914014	0	0.064438	0	0.0256105	0.0749799	0.0227371	0.205987	0	0.0452748	0	0.0138584	0.0994121	0.103573	0.022	0.23065	0.988872
TCGA-BP-4959-01A-01R-1334-07	0.0815914	0	0.0652681	0.106468	0	0.199529	0.00757912	0	0	0	0.0067263	0.000589459	0.0127119	0.0908097	0.0155448	0.246762	0.0973703	0.0117227	0.0493595	0	0	0.00796789	0.015	0.239819	0.982995
TCGA-CJ-4905-01A-02R-1426-07	0.0178713	0.0159739	0.00519704	0.223195	0	0.0786988	0	0	0.0130191	0	0.122138	0.0388828	0.0666209	0.0793862	0.0329529	0.0907021	0.0489568	0	0.166405	0	0	0	0.123	0.133583	1.03576
TCGA-MM-A84U-01A-11R-A37O-07	0	0.140106	0.115259	0.185261	0	0.109383	0	0	0.0556409	0	0.0314443	0.0498815	0.0138159	0	0.0579952	0.072291	0.120386	0	0.0382936	0	0	0.0102438	0.001	0.387808	0.921667
TCGA-CJ-4907-01A-01R-1426-07	0.120071	0	0.106219	0.0827218	0	0.115343	0	0	0.000254497	0	0.0656334	0.0152088	0.0332609	0	0.0741724	0.226343	0.0765827	0	0.0662629	0	0	0.0179268	0.065	0.173818	1.00763
TCGA-BP-5196-01A-01R-1426-07	0.0492184	0	0.130515	0.407259	0	0	0	0.0720205	0.0311157	0.0275578	0	0.0286563	0	0.0518863	0.0569018	0.0898249	0	0	0	0.0494184	0	0.0056266	0	0.417469	0.912153
TCGA-CJ-4889-01A-01R-1305-07	0.0774062	0.0909559	0.274309	0.137001	0	0.151762	0	0.00179973	0	0.0207254	0	0	0	0	0.0829035	0.0649299	0.0727547	0	0.0242909	0	0	0.00116156	0	0.566314	0.824479
TCGA-AK-3428-01A-02R-1277-07	0.100195	0	0.017405	0.116972	0	0.154135	0	0	0	0	0.0192541	0	0.227012	0.0284078	0.0486433	0.0596878	0	0.0171177	0	0.0146806	0.0537739	0.142716	0.017	0.233708	0.996106
TCGA-B8-A54G-01A-11R-A266-07	0	0	0.00357258	0.465498	0	0	0.00394018	0.0432424	0.00993349	0.103987	0	0.0239944	0.0557151	0	0.055651	0.128538	0.105928	0	0	0	0	0	0	0.489748	0.872684
TCGA-BP-4961-01A-01R-1334-07	0.122709	0	0.0673022	0.116754	0	0.1659	0.0164639	0	0	0	0.108567	0	0.00998457	0	0.0237351	0.167391	0.0371209	0	0.152901	0	0	0.0111714	0.169	0.112946	1.03319
TCGA-B0-5698-01A-11R-1672-07	0.107288	0	0.0534495	0.18088	0	0.146255	0.0106452	0.0371127	0.0327917	0	0.0218709	0	0.0621986	0.0461712	0.0805545	0.105916	0.0367664	0.0096036	0.0176833	0	0.0373119	0.0135024	0.003	0.325334	0.948797
TCGA-BP-5199-01A-01R-1426-07	0	0.0196532	0.11395	0.568099	0	0.00177083	0.00915016	0.0686031	0.030238	0.00405713	0	0.0267942	0	0.00657917	0.0545708	0.0797389	0.0139836	0	0	0	0	0.00281159	0	0.536396	0.844741
TCGA-CW-6093-01A-11R-1672-07	0.0301594	0	0	0.0996533	0	0.0710414	0	0	0	0.0288497	0.14071	0	0.2321	0	0.0442444	0.11815	0.0870001	0	0.148091	0	0	0	0.328	0.0634637	1.05581
TCGA-B0-4700-01A-02R-1541-07	0	0.0477892	0.0512214	0.331093	0	0.115213	0.0598787	0.0418163	0.0334525	0.0251422	0	0	0	0.0971148	0.106317	0.0847978	0	0	0.00298499	0	0	0.00317898	0.001	0.366995	0.938749
TCGA-AK-3460-01A-02R-1277-07	0.0375316	0	0.0531727	0.184677	0	0.147665	0	0.0092765	0	0	0.0480502	0.015259	0.0233295	0	0.050126	0.263476	0.0792681	0	0.0881684	0	0	0	0.058	0.179384	1.00677
TCGA-AK-3458-01A-01R-1503-07	0	0.105408	0.0232359	0.274832	0	0.107089	0.0572126	0	0	0.116234	0.0802207	0	0	0	0.0509918	0.0829038	0.0789753	0	0.0228976	0	0	0	0.015	0.237383	1.0065
TCGA-CZ-5984-01A-11R-1672-07	0.114863	0	0.170984	0.069018	0	0.273823	0.00290204	0	0.0327997	0	0	0.00415415	0.00108727	0	0.0578416	0.0955544	0.136181	0	0.0219526	0	0	0.0188396	0	0.435865	0.898987
TCGA-A3-3324-01A-02R-1325-07	0	0.0314437	0.00857205	0.290237	0	0.20062	0	0	0.00771004	0.00936061	0	0	0.0156505	0	0.0830294	0.18373	0.159622	0	0.00398964	0	0	0.00603662	0.014	0.254024	0.988081
TCGA-CJ-4912-01A-01R-1426-07	0.129909	0	0.321935	0.110111	0	0.0792285	0	0.0201878	0.0451576	0	0.0433728	0.00201317	0	0.0902306	0	0.150982	0	0.00687162	0	0	0	0	0	0.573013	0.819566
TCGA-CZ-5453-01A-01R-1503-07	0.119521	0	0.0809047	0	0	0.0867161	0	0	0	0	0.107755	0.00297249	0.0673242	0.0698054	0.0637617	0.23777	0.0581766	0	0.0836508	0	0.0100436	0.0115973	0.637	0.0108617	1.06879
TCGA-A3-3378-01A-02R-1325-07	0.0865222	0	0.108886	0.206201	0	0.0223306	0.0284178	0.0485646	0	0	0.0114283	0	0.0134392	0	0.0720993	0.201508	0.0583293	0	0.0654614	0	0	0.0768123	0	0.450052	0.893675
TCGA-A3-3343-01A-01R-0864-07	0.0111297	0.0622614	0.0258215	0.0914879	0	0.188912	0	0	0.016066	0	0.109452	0	0.0792939	0	0.132955	0.0765541	0.14862	0	0.055297	0	0	0.00215021	0.002	0.350768	0.937379
TCGA-CJ-4887-01A-01R-1305-07	0	0.0158716	0.0511419	0.434648	0	0.0509013	0.0113163	0.032737	0.0416592	0	0	0.00689361	0.0410988	0	0.0843653	0.135589	0.093778	0	0	0	0	0	0	0.444592	0.896034
TCGA-DV-5574-01A-01R-1541-07	0.0992012	0	0.346315	0.183208	0	0.0123688	0.0161448	0	0.00294146	0.00621625	0	0	0	0.0161921	0.0311384	0.173677	0.0550296	0	0.0421264	0.00407731	0	0.0113645	0	0.700124	0.734307
TCGA-A3-A8CQ-01A-11R-A37O-07	0.0581525	0	0	0.0994349	0	0.158704	0	0	0.0192356	0	0.0194181	0.0250203	0.0385841	0	0.113727	0.187702	0.108694	0	0.151761	0	0.0195663	0	0.306	0.0686001	1.04765
TCGA-BP-4353-01A-02R-1289-07	0.00650599	0	0	0.201493	0	0.173048	0.0357712	0	0	0.0216558	0.0100793	0	0	0	0.0580795	0.411573	0.0154034	0	0.0511487	0	0	0.0152423	0.003	0.32524	0.952735
TCGA-GK-A6C7-01A-11R-A33J-07	0.0277708	0	0.145918	0.111802	0	0.173327	0	0	0	0	0.139149	0.0229603	0.0576496	0	0.0618589	0.0525191	0.0953422	0	0.111703	0	0	0	0.06	0.178124	1.01176
TCGA-BP-4761-01A-01R-1289-07	0.00534607	0.0461931	0.405651	0.308872	0	0	0.045027	0	0.03319	0	0	0.0237462	0.0121969	0.0515572	0.021559	0.0259063	0.000845107	0.00448425	0.0127023	0	0	0.00272343	0	0.60855	0.792895
TCGA-A3-3329-01A-01R-0864-07	0.0302609	0	0.00687695	0.156567	0	0.282533	0.00502615	0.0312941	0.000539287	0	0	0	0.0308697	0	0.141174	0.148859	0.13892	0	0.0115992	0	0	0.0154817	0.015	0.241342	0.993843
TCGA-CJ-4874-01A-01R-1305-07	0	0.0202045	0	0.438691	0	0.0767806	0.0116129	0.0263701	0.00312993	0.0393303	0	0.00888513	0	0	0.133898	0.12677	0.0757353	0	0.0385928	0	0	0	0.005	0.308133	0.976617
TCGA-A3-3328-01A-01R-0864-07	0.0204748	0.0105353	0	0	0	0.251368	0	0	0.0115248	0	0.206143	0	0.141723	0.136469	0	0	0.0206705	0	0.102293	0	0.0987989	0	0.732	-0.00129168	1.08868
TCGA-CJ-4872-01A-01R-1305-07	0.143421	0	0.250876	0.119279	0	0.138457	0.0277166	0	0.00915708	0	0.0313416	0	0.0133861	0.0121587	0.0671874	0.0723465	0.0450429	0	0.069631	0	0	0	0	0.664759	0.76815
TCGA-B8-A54K-01A-11R-A33J-07	0	0.0841874	0.0102772	0.130689	0	0.171551	0	0	0.0931516	0	0.232505	0	0.0883746	0.0670705	0	0	0	0	0.122193	0	0	0	0.862	-0.0197158	1.12632
TCGA-CJ-4873-01A-01R-1305-07	0.0020365	0.0806917	0.0560593	0.192728	0	0.127979	0.0258917	0	0.0422482	0.0114593	0	0.0237131	0.0197476	0.0233968	0.0765961	0.13318	0.120862	0	0.06341	0	0	0	0.001	0.39265	0.918547
TCGA-G6-A8L7-01A-11R-A37O-07	0.0613409	0	0.029652	0.425692	0	0	0.0699092	0.0296888	0.0842911	0	0.119769	0.0279188	0.0186698	0.0177404	0.045484	0.0465314	0.00526722	0	0.018045	0	0	0	0.043	0.195098	1.05084
TCGA-CZ-5467-01A-01R-1503-07	0.174391	0	0.222899	0.10147	0	0.121861	0	0	0	0.00186376	0.0119459	0	0.0112259	0	0.155386	0.0821434	0.0349701	0	0.0712333	0	0	0.0106114	0	0.429128	0.905784
TCGA-BP-4994-01A-01R-1334-07	0.139186	0	0.242942	0.143809	0	0.0195228	0	0.00480007	0	0.0130549	0	0.0458047	0.0290681	0	0.0596311	0.0657546	0.186159	0	0	0.045124	0	0.00514326	0	0.499852	0.865507
TCGA-A3-3349-01A-01R-1188-07	0.168821	0	0.113878	0.146158	0	0.0206692	0	0	0.0204885	0	0.0599022	0.00851544	0.0345331	0	0.00831163	0.182306	0.0543509	0	0.171116	0	0	0.0109504	0.014	0.249078	0.980567
TCGA-AK-3455-01A-01R-0864-07	0.0212608	0	0.111512	0.548873	0	0	0	0.0214586	0	0.152388	0	0.0526775	0	0.00838455	0.0526713	0.0110043	0.0137027	0	0.00606667	0	0	0	0	0.49062	0.886963
TCGA-CW-5585-01A-01R-1541-07	0.116435	0	0.0264301	0.180429	0	0.0934307	0	0	0.0283295	0	0.151897	0.0292847	0.0880847	0.00932169	0.0527386	0.0922709	0.0165627	0	0.114786	0	0	0	0.917	-0.0284521	1.10509
TCGA-BP-4981-01A-01R-1334-07	0.0586813	0	0.1236	0.228484	0	0.17861	0	0.0248874	0.0284211	0	0.0539832	0.0148381	0.0169823	0	0.0645644	0.125819	0.0617386	0	0.0119568	0	0	0.00743308	0.006	0.300661	0.965626
TCGA-BP-4337-01A-01R-1289-07	0.169904	0	0.121721	0.097774	0	0.177867	0.0173176	0	0.052217	0	0.0489791	0	0.0166096	0.0583226	0.0415748	0.0805386	0.0142186	0	0.0935424	0.00941313	0	0	0	0.504549	0.865601
TCGA-CJ-5686-01A-11R-1672-07	0.0854247	0	0.107529	0.192083	0	0.213364	0.0238691	0	0	0	0.0267802	0	0.00969334	0	0.0612691	0.164968	0.0550828	0	0.0119952	0	0	0.047942	0.001	0.359968	0.934358
TCGA-A3-A8OV-01A-11R-A37O-07	0.112601	0	0	0.0883568	0	0.0973309	0	0	0.0032579	0	0.10357	0.0371565	0.183611	0.0127975	0.0544671	0.0771763	0.154321	0	0.0628015	0	0.0125514	0	0.614	0.0142136	1.06799
TCGA-AK-3447-01A-01R-1766-07	0.0146477	0.103221	0	0.275622	0	0.00237474	0.0456644	0	0	0	0.118371	0	0	0	0.098354	0.177459	0	0	0.0863381	0	0.0437245	0.0342234	0.565	0.021713	1.08075
TCGA-B8-5159-01A-01R-1420-07	0.0401108	0	0.0348671	0.502779	0	0.0895632	0	0	0.0328878	0	0	0	0.00548066	0	0.105473	0.118702	0.00863689	0	0.0218932	0	0	0.0396069	0.184	0.104806	1.08705
TCGA-A3-3358-01A-01R-1541-07	0.0359627	0.0225115	0.121081	0.228707	0	0.116118	0.0165605	0	0.0234665	0.0223812	0	0	0.022936	0	0.0654165	0.200345	0.0629768	0	0.0615374	0	0	0	0.001	0.383784	0.922631
TCGA-A3-3372-01A-02R-1325-07	0.0262197	0	0.00765736	0.155786	0	0.216613	0	0	0.00423474	0	0.0537031	0.000527729	0.0629915	0	0.141913	0.139277	0.106677	0	0.0741092	0	0	0.0102902	0.043	0.194691	1.00824
TCGA-T7-A92I-01A-11R-A37O-07	0.0980124	0	0.0479721	0.174572	0	0.233687	0	0	0.00515533	0	0.0070722	0	0.129483	0	0.0217632	0.0494111	0.197286	0	0	0.0355857	0	0	0.146	0.123335	1.03229
TCGA-B0-5085-01A-01R-1334-07	0.00480761	0.0201965	0.00204985	0.391337	0	0.049052	0.0267716	0.0153518	0.0176634	0	0.0798395	0.0133302	0.0214078	0	0.104067	0.163071	0.01978	0	0	0.0712741	0	0	0.571	0.0203996	1.11335
TCGA-CZ-4853-01A-01R-1426-07	0.0770532	0	0.0669621	0.0447138	0	0.267103	0	0	0.0802583	0.0026339	0	0.0279376	0.0201957	0	0.153916	0.0894502	0.13154	0	0.0382361	0	0	0	0.141	0.124655	1.04048
TCGA-A3-A6NI-01A-11R-A33J-07	0.0262115	0.0355494	0	0.0936335	0	0.0886481	0	0	0	0	0.0940175	0.00257722	0.0419414	0	0.0522849	0.353157	0.186078	0	0.0254798	0	0	0.000421522	0.233	0.0896257	1.04873
TCGA-AK-3465-01A-02R-1325-07	0.171794	0	0.159546	0	0	0.222468	0	0	0	0	0	0.0515541	0.0167359	0	0.0489628	0.0560139	0.0953974	0	0.137724	0	0.0398049	0	0.35	0.0599792	1.06163
TCGA-BP-4989-01A-01R-1334-07	0.0609626	0	0.114396	0.454187	0	0	0.0176135	0.0297854	0.0291664	0.0717161	0	0.0474526	0	0	0.0374568	0.0546853	0.0804205	0	0	0	0	0.00215788	0	0.616111	0.789516
TCGA-G6-A8L8-01A-21R-A37O-07	0	0.0692155	0	0.196698	0	0.183658	0	0	0.00934866	0	0.173246	0.0477011	0.0358113	0.00775498	0.0408313	0.0302748	0.100594	0	0.104866	0	0	0	0.619	0.012878	1.11075
TCGA-BP-4162-01A-02R-1325-07	0.0315064	0	0.067236	0.368621	0	0.0484602	0	0.0443648	0	0.0646433	0	0.0414495	0	0	0.0712599	0.115264	0.137909	0	0	0.00928598	0	0	0.014	0.245851	0.998463
TCGA-BP-5173-01A-01R-1426-07	0.0357196	0	0	0.489147	0	0.0415613	0	0.0354266	0.0220516	0.027875	0	0.0144551	0	0	0.0863649	0.0763983	0.0995852	0	0.0714155	0	0	0	0.001	0.374365	0.93953
TCGA-B8-A8YJ-01A-13R-A39I-07	0.17727	0	0.131676	0.0540354	0	0.150343	0.0246877	0	0	0	0.0589114	0	0.0234943	0	0.0183203	0.116942	0.0361134	0	0.201579	0	0	0.00662699	0	0.503961	0.867561
TCGA-B0-5080-01A-01R-1503-07	0.252856	0	0.231895	0.275996	0	0.0162496	0.00361626	0	0.043476	0	0	0.00516424	0.00565043	0.00568498	0.0398691	0.0852217	0	0	0.0335079	0	0	0.00081345	0	0.459787	0.892977
TCGA-BP-4976-01A-01R-1334-07	0.181203	0	0.167998	0.0247288	0	0.145993	0.0136393	0	0	0	0.057263	0	0.0329874	0.004637	0.0563958	0.158096	0.0557192	0	0.0937901	0	0	0.0075498	0.184	0.104486	1.04398
TCGA-BP-4163-01A-02R-1325-07	0.146766	0	0.0619054	0.126821	0	0.132776	0	0	0.0339506	0	0.00324742	0.0241887	0.0644357	0	0.0706113	0.204315	0.0305968	0	0.100387	0	0	0	0.005	0.316453	0.950717
TCGA-CJ-4899-01A-01R-1334-07	0.173879	0	0.0591321	0.13467	0	0.0994436	0.0114741	0.00193344	0.00455846	0	0.0516746	0	0.0338445	0	0.0350786	0.22659	0.0269869	0	0.122554	0	0.0181815	0	0	0.408677	0.911798
TCGA-BP-4977-01A-01R-1334-07	0.0557569	0.0275525	0.00627628	0.142686	0	0.255277	0	0	0.027971	0	0	0.0030756	0.0304704	0	0.0923641	0.166982	0.0892918	0	0.0962793	0	0.00601768	0	0.092	0.15186	1.0213
TCGA-A3-3335-01A-01R-0864-07	0.111192	0	0.117385	0.0753101	0	0.346084	0.0279868	0	0	0	0.0433603	0	0	0.0133362	0.0376631	0.133396	0.00888451	0	0.0187053	0	0.0158222	0.0508731	0.517	0.0284559	1.08137
TCGA-CJ-4634-01A-02R-1325-07	0.0854145	0	0.00802852	0.142315	0	0.089012	0	0	0	0	0.0311633	0.00166334	0.0152883	0	0.0402225	0.30719	0.119963	0	0.13353	0	0	0.0262088	0.179	0.106832	1.03191
TCGA-B2-4101-01A-02R-1277-07	0.0600682	0	0.116318	0.215724	0	0.18288	0.0325518	0	0.0101094	0	0.048272	0.00157245	0.0497024	0.00793637	0.0668425	0.0844127	0.0428331	0	0.0807764	0	0	0	0.001	0.380028	0.925033
TCGA-BP-5185-01A-01R-1426-07	0.108899	0	0.0650359	0.360566	0	0.0925169	0.0185717	0.00244343	0.0811179	0	0	0.0305565	0.0132282	0.00634674	0.0507771	0.0838336	0.0295085	0	0.0565986	0	0	0	0.245	0.0859161	1.07596
TCGA-AK-3427-01A-01R-0864-07	0	0.120669	0	0	0	0.189075	0	0	0	0	0.0461819	0.0227979	0.111148	0	0.0830268	0.235726	0.0324616	0	0.00803417	0	0.15088	0	0.953	-0.0373061	1.0874
TCGA-BP-4998-01A-01R-1334-07	0.0213339	0	0.0776319	0.196	0	0.19044	0	0	0	0	0.0397203	0	0.0450162	0	0.086044	0.143697	0.150097	0	0.0371893	0	0	0.0128306	0.007	0.289062	0.963252
TCGA-BP-5202-01A-02R-1426-07	0.00106957	0.0260337	0.0878501	0.196971	0	0.0589129	0	0	0	0	0.0561657	0	0.0206192	0	0.0956356	0.153367	0.267852	0	0.0155386	0	0.0126408	0.0073434	0.115	0.138411	1.02313
TCGA-B8-5164-01A-01R-1420-07	0	0.0236037	0.0163443	0.593829	0	0	0.0394117	0.0203654	0.0143191	0	0	0	0.0160775	0	0.0589259	0.0786175	0.0965291	0	0.024316	0	0.0176612	0	0	0.42098	0.914803
TCGA-DV-5573-01A-01R-1541-07	0	0.0394801	0.0442179	0.591779	0	0	0	0.0397702	0.0133223	0.0734414	0	0.0448481	0	0	0.0283105	0.0715401	0.0470893	0	0	0.00357317	0	0.0026283	0	0.552964	0.835764
TCGA-B0-5697-01A-11R-1541-07	0	0.0274635	0.124905	0.368518	0	0.0592039	0	0.0265532	0.0251009	0.0245628	0	0.0304881	0.0269047	0	0.0357833	0.136159	0.0845226	0	0.0074562	0.00597454	0	0.0164041	0	0.446808	0.89378
TCGA-CJ-4897-01A-03R-1426-07	0.173155	0	0.202656	0.172251	0	0.0848472	0	0	0.00921159	0	0	0.0189865	0.0151227	0.0102669	0.0746447	0.0809882	0.0584047	0	0.099466	0	0	0	0	0.47518	0.87888
TCGA-BP-4776-01A-01R-1289-07	0.196625	0	0.344204	0.155311	0	0.0933314	0	0	0	0.00190488	0.0018968	0.0501694	0.018026	0	0.0187191	0.00641913	0.0413245	0.000154579	0	0.071914	0	0	0	0.557989	0.830478
TCGA-B4-5377-01A-01R-1503-07	0.035811	0	0.0770108	0.264828	0	0.174255	0	0	0.00671955	0	0	0.0104091	0.0397452	0	0.0897919	0.153543	0.116899	0	0.00868294	0	0	0.0223046	0.486	0.0341128	1.07531
TCGA-CZ-5468-01A-01R-1503-07	0.00185137	0.00431213	0	0.150826	0	0.172418	0	0.00347534	0.0302844	0	0.0268482	0.0294586	0	0.313848	0.0399254	0.203993	0	0	0	0	0	0.0227599	0.036	0.206275	1.0239
TCGA-CJ-4904-01A-02R-1426-07	0.0459049	0	0.0033932	0.198886	0	0.137088	0	0	0.00399798	0	0	0.0600627	0.0367958	0.026475	0.191519	0.091911	0.0613503	0	0.142616	0	0	0	0.001	0.364191	0.937071
TCGA-BP-4756-01A-01R-1289-07	0.0520988	0.0254433	0	0.334633	0	0.0195835	0	0	0.0739208	0	0	0.0258157	0.0174925	0.0822365	0.0906834	0.0966019	0.165774	0	0.0115143	0	0.00420232	0	0.074	0.165548	1.02424
TCGA-B0-5088-01A-01R-1334-07	0.100164	0.020475	0.0402578	0.193812	0	0.230575	0	0	0.0533711	0	0.00617632	0.0302077	0.0152948	0.0216226	0.0075354	0.255869	0.0219656	0.00267347	0	0	0	0	0.002	0.33786	0.948392
TCGA-B0-4837-01A-01R-1305-07	0.0322224	0.0278304	0.0076258	0.0894869	0	0.0986482	0	0	0.0672773	0	0.0142754	0.0107013	0	0.444599	0.00336444	0.190847	0	0	0.00179625	0.00169154	0	0.00963411	0	0.5137	0.858586
TCGA-BP-5174-01A-01R-1426-07	0.0719824	0	0.0308843	0.260205	0	0.0997768	0	0.0522832	0.0198957	0	0	0.00812919	0.0765026	0.0444936	0.0765461	0.0958723	0.111195	0	0.0522335	0	0	0	0.355	0.0592863	1.05827
TCGA-BP-4803-01A-01R-1305-07	0.108369	0	0.158997	0.188299	0	0.125306	0	0	0	0	0.0283091	0.00804098	0	0.00880507	0.0590318	0.160976	0.128831	0	0.00978657	0.00126631	0	0.0139823	0.001	0.363971	0.932407
TCGA-B0-5097-01A-01R-1420-07	0.0357951	0	0.0345403	0.0600134	0	0.197619	0.0344939	0	0.0118061	0	0.00925024	0	0	0.303103	0.0236404	0.191538	0	0.0185675	0.054395	0	0.0022415	0.0229966	0.001	0.382799	0.926579
TCGA-B0-5119-01A-02R-1420-07	0.0145	0	0	0.495318	0	0.117711	0	0.0213342	0.0161856	0	0	0.01403	0.0206378	0	0.0566689	0.139657	0.0839855	0	0.0108854	0	0.00728016	0.0018062	0.323	0.0648517	1.10641
TCGA-BP-4345-01A-01R-1289-07	0.0785113	0	0.0549938	0.0591236	0	0.172188	0	0.0175791	0.0314571	0.00130658	0.000771502	0.00829167	0.00394889	0.308297	0.0578173	0.130753	0.0196153	0	0.0553454	0	0	0	0	0.573032	0.826879
TCGA-AK-3453-01A-02R-1277-07	0.0385965	0.000621987	0.114245	0.508394	0	0.0882411	0.00178729	0.00964134	0.0777845	0.0194454	0	0.00352635	0.0319296	0	0.0615956	0.0193211	0.0216156	0	0	0	0	0.00325427	0	0.451507	0.902247
TCGA-BP-4342-01A-01R-1289-07	0.155209	0	0.0350904	0.0686757	0	0.357732	0.0202802	0.00352016	0.0354459	0	0.0508954	0	0.0231673	0.0251344	0.0859934	0.0938705	0.0308806	0	0.014105	0	0	0	0.026	0.221657	1.00365
TCGA-B0-4844-01A-01R-1277-07	0.0854408	0	0.154848	0.23548	0	0.175801	0.0218051	0.00730234	0.0391048	0.0183157	0	0	0.00185191	0.0293394	0.0889755	0.118303	0	0	0.0113993	0	0	0.0120334	0.002	0.328739	0.955021
TCGA-BP-4804-01A-02R-1305-07	0.0457871	0	0.0528397	0.289753	0	0.0636971	0.00642041	0.0397612	0.0350899	0.0349813	0	0.0203102	0	0.112532	0.086828	0.167219	0.00519252	0	0.0395875	0	0	0	0	0.51998	0.855603
TCGA-CW-6088-01A-11R-1672-07	0.143457	0	0.0769947	0.0586185	0	0.158523	0	0	0	0	0.0756755	0	0.0390057	0	0.0506203	0.162587	0.095849	0	0.125912	0	0	0.0127582	0.445	0.0433762	1.05175
TCGA-B0-5701-01A-11R-1541-07	0	0.0611766	0.122833	0.231439	0	0.112103	0.00721832	0	0.00338582	0	0	0.0275488	0.0147512	0	0.142907	0.095337	0.0714485	0	0.0744922	0	0	0.0353603	0.002	0.348447	0.940421
TCGA-CJ-5681-01A-11R-1541-07	0.0605679	0	0	0.00771358	0	0.129237	0	0	0.046055	0	0	0.049613	0.0284786	0.0346818	0	0.049381	0.549906	0	0.0211244	0	0.0232409	0	0.002	0.337584	0.947215
TCGA-B0-4843-01A-01R-1277-07	0.0524528	0.0375969	0.00934252	0.017111	0	0.230195	0.00746165	0	0.0777382	0	0.0811948	0	0.0302787	0.19772	0.0307407	0.124755	0	0	0.0825243	0.0129572	0	0.00793143	0.052	0.18253	1.00934
TCGA-BP-4766-01A-01R-1289-07	0.0491936	0.00751752	0.0184681	0.0249183	0	0.104408	0	0	0	0	0.0828053	0.0331696	0.171373	0.0177636	0.0148359	0.208737	0.147193	0	0	0.0937474	0	0.0258704	0.165	0.115406	1.03597
TCGA-B8-A54H-01A-11R-A33J-07	0.0166276	0	0.092546	0.543449	0	0.0716038	0	0.0240624	0.00273755	0	0	0.0377486	0.032325	0	0.0335645	0.0584008	0.0697388	0	0.0171962	0	0	0	0.027	0.220055	1.03261
TCGA-BP-4774-01A-01R-1289-07	0.0676091	0	0.00617923	0.176007	0	0.173453	0	0.00676588	0	0	0	0.0770164	0.017033	0	0.0709761	0.0525568	0.181161	0	0	0.163377	0.00786576	0	0.384	0.0539311	1.07464
TCGA-A3-3373-01A-02R-1420-07	0.0753039	0	0.0425027	0.0676192	0	0.139299	0.0118571	0	0	0	0.0377944	0	0.0172231	0	0.0944417	0.160435	0.206701	0	0.137142	0	0	0.0096805	0.046	0.191792	0.996172
TCGA-CZ-4860-01A-01R-1305-07	0	0.0244417	0.100601	0.127014	0	0.295174	0.0256724	0	0.0347694	0	0	0	0	0.0169315	0.097906	0.177362	0.063032	0	0	0	0	0.0370955	0.036	0.206042	1.00462
TCGA-AK-3451-01A-02R-1188-07	0.0182078	0.0172833	0.0175698	0.361788	0	0.0300038	0.00997825	0.0263747	0.014768	0	0	0.0101564	0.0100334	0	0.04088	0.143892	0.240027	0	0.0567049	0	0	0.00233297	0.015	0.24159	0.986611
TCGA-B0-5104-01A-01R-1420-07	0.168104	0	0.0981597	0.0655518	0	0.242389	0	0	0.0329856	0	0.0304697	0	0.100362	0	0.0563806	0.0518599	0.106502	0	0	0	0.00480081	0.042435	0.275	0.0764812	1.05538
TCGA-BP-4351-01A-01R-1289-07	0.0186524	0.0327393	0.00984748	0.241233	0	0.249109	0	0.0045058	0	0	0.119448	0	0.0268004	0	0.0541025	0.174187	0.064223	0	0.00515142	0	0	0	0.236	0.0890158	1.07248
TCGA-B2-4099-01A-02R-1188-07	0	0.0808607	0.015409	0.0874665	0	0.136494	0.0036587	0.0167172	0	0.00439687	0.0595564	0.0182969	0.0518297	0	0.119713	0.251632	0.075549	0	0.0708957	0	0	0.0075245	0.005	0.313864	0.952486
TCGA-B0-5694-01A-11R-1541-07	0.0908203	0	0.0303758	0.101519	0	0.136525	0.0354385	0	0.0103175	0	0.092308	0.0269616	0.0667538	0.0113192	0.0723609	0.112021	0.170334	0	0.0429453	0	0	0	0.036	0.205469	0.994363
TCGA-CJ-4903-01A-01R-1426-07	0.058263	0	0.103922	0.341313	0	0.0869252	0.00960348	0	0.00819373	0.0372887	0	0.0163657	0.0206016	0	0.0651999	0.0831664	0.0968256	0	0	0.0310742	0.0407043	0.000553397	0.006	0.298438	0.966496
TCGA-CZ-5457-01A-01R-1503-07	0.0872288	0	0.141824	0.171661	0	0.0523717	0	0	0	0.0354369	0	0.0102386	0.00526797	0	0.0758109	0.189112	0.129566	0	0.087604	0	0	0.0138787	0	0.430347	0.902157
TCGA-BP-4158-01A-02R-1289-07	0.0399396	0	0	0.201632	0	0.150778	0	0	0.0105977	0	0.0779827	0.0207777	0.0165119	0	0.0782588	0.121198	0.138299	0	0.144025	0	0	0	0.606	0.0152307	1.07717
TCGA-A3-3320-01A-02R-1325-07	0.0719558	0	0.0100116	0.142548	0	0.183068	0	0.0205221	0.0276949	0	0.0265799	0.0404145	0.0562436	0	0.0888819	0.123295	0.0241239	0	0.113642	0	0.0283531	0.0426665	0.426	0.0482551	1.06207
TCGA-DV-5568-01A-01R-1541-07	0.0288296	0	0.0536374	0.340524	0	0.0662625	0.00156065	0.0235885	0.0454906	0	0	0.00175813	0	0.241998	0.0474911	0.13203	0	0	0	0.00730756	0	0.00952164	0	0.464411	0.88481
TCGA-CZ-5985-01A-11R-1672-07	0.0858667	0	0.198046	0.145598	0	0.11512	0.0382684	0	0.0341127	0.00130731	0	0.00594517	0.014297	0.0385798	0.0669978	0.151457	0.0622597	0	0.0151085	0	0.0270367	0	0	0.527572	0.854398
TCGA-BP-4166-01A-02R-1289-07	0.087097	0	0.134896	0.216775	0	0.105327	0.0119416	0	0.00847809	0	0.0287456	0.00898619	0.00815771	0.027525	0.0473424	0.167657	0.0502923	0	0.0944826	0	0	0.00229729	0	0.446937	0.894297
TCGA-AS-3777-01A-01R-0864-07	0.129069	0	0.0155226	0.10132	0	0.151733	0.0192286	0.000971356	0	0.0323241	0.0142735	0	0.0114737	0.0578849	0.0696995	0.190968	0.0495988	0	0.146438	0	0	0.00949415	0.332	0.0626274	1.04709
TCGA-CZ-5456-01A-01R-1503-07	0.110093	0	0.111673	0.145758	0	0.230763	0.0107207	0.0139782	0	0	0	0	0	0.100828	0.0210084	0.194222	0.0055693	0	0	0.00680041	0.0150962	0.03349	0.002	0.350893	0.939378
TCGA-BP-5183-01A-01R-1426-07	0.0499166	0	0.154113	0.307235	0	0.109178	0	0.0312839	0.0216164	0	0.0055312	0.0119868	0.023183	0	0.0705628	0.0971843	0.106699	0	0.00756112	0	0	0.00394914	0.002	0.33157	0.951064
TCGA-CZ-4854-01A-01R-1305-07	0.080307	0	0.179377	0.162389	0	0.0611259	0	0.031935	0.0195424	0.0244179	0	0.0187611	0	0.197642	0.0621601	0.135704	0	0	0.0180446	0	0	0.00859394	0	0.418466	0.907708
TCGA-A3-3306-01A-01R-0864-07	0.01175	0.0370959	0.00193515	0.106966	0	0.33726	0	0	0	0	0.0769651	0	0.0481773	0	0.120314	0.160457	0.0514012	0	0	0.00794301	0	0.0397362	0.186	0.103306	1.05644
TCGA-B2-5641-01A-01R-1541-07	0	0.0084515	0.1162	0.420023	0	0	0	0.0237719	0.0439813	0.084026	0	0.0117013	0.0337203	0	0.0597292	0.14413	0.0348477	0	0.0114102	0	0	0.00800751	0	0.465406	0.885018
TCGA-CJ-4882-01A-02R-1426-07	0.166292	0	0.178094	0.16309	0	0.256997	0.0163154	0	0.0415156	0	0	0	0.00168714	0.0176943	0.0534651	0.036765	0.0376295	0	0.0259346	0	0	0.00452019	0	0.543873	0.838906
TCGA-B8-4143-01A-01R-1188-07	0	0.0364954	0.0875207	0.370224	0	0.053422	0.0820783	0.0122501	0.0223667	0	0	0	0.00956093	0.0761087	0.0991866	0.124237	0	0	0	0.01965	0	0.00690013	0.001	0.369365	0.933422
TCGA-CJ-5675-01A-11R-1541-07	0.00908391	0	0.00297142	0.634572	0	0	0.0114358	0.0164557	0.0571618	0.058001	0	0.0179604	0.0201395	0	0.0452412	0.0620263	0.0649505	0	0	0	0	0	0	0.521806	0.860477
TCGA-CZ-5452-01A-01R-1503-07	0.0325794	0.00882764	0.0772868	0.455089	0	0.058834	0	0.05356	0.0428073	0.0405137	0	0.0336215	0	0	0.0462846	0.0963822	0.045797	0	0	0	0	0.00841694	0	0.489234	0.873811
TCGA-B0-5699-01A-11R-1541-07	0	0.0680138	0	0.0637359	0	0.261452	0.0287544	0	0.0225755	0	0.100651	0	0.0397622	0	0.110015	0.110604	0.12403	0	0.0397522	0	0	0.0306546	0.082	0.15743	1.01988
TCGA-CZ-5460-01A-01R-1503-07	0.0118497	0.0106023	0.0884188	0.27582	0	0.20002	0	0.0503197	0.0803571	0	0	0.0209336	0.0209947	0	0.0674129	0.0563188	0.080199	0	0.0184736	0	0	0.0182799	0.079	0.159303	1.04319
TCGA-B0-4845-01A-01R-1277-07	0.113773	0	0.0373933	0.0152301	0	0.461343	0	0	0	0	0.0518244	0	0.0392047	0.0630717	0.0681589	0.0877683	0	0	0.0521491	0	0	0.0100831	0.8	-0.0105456	1.10069
TCGA-MM-A563-01A-11R-A266-07	0.0934273	0	0.105011	0.15836	0	0.148494	0.00444452	0.00557523	0.0512909	0	0	0.0232202	0.0538404	0.0572066	0.0961002	0.09236	0.0642986	0	0.046371	0	0	0	0	0.458034	0.888846
TCGA-BP-4971-01A-01R-1334-07	0.0246935	0.00375526	0.00344961	0.0717435	0	0.241777	0	0.0015384	0.0591028	0	0	0.0629689	0.0264522	0.205747	0.116369	0.0662418	0.0612506	0	0.05491	0	0	0	0	0.509748	0.861101
TCGA-B0-5712-01A-11R-1672-07	0.0501692	0	0.0187614	0.306313	0	0.272832	0	0.0795002	0	0.0166579	0	0.0298715	0	0	0.0716414	0.119641	0.0180654	0	0	0.0147807	0	0.00176653	0.372	0.0566979	1.1142
TCGA-B0-4706-01A-01R-1503-07	0.0700859	0	0.00168643	0.45664	0	0.0250228	0.0462964	0	0.0344874	0	0.144299	0.0349971	0.041525	0.0225299	0.0624758	0	0.000752462	0	0.0592012	0	0	0	0.001	0.381945	0.947754
TCGA-CZ-5461-01A-01R-1503-07	0.0184553	0	0.0419963	0.114082	0	0.330287	0	0	0.0106168	0	0.00364846	0	0.0873109	0	0.12958	0.138297	0.0230288	0	0.0771692	0	0	0.0255285	0.035	0.208784	1.00399
TCGA-6D-AA2E-01A-11R-A37O-07	0.10447	0	0.28141	0.25428	0	0	0	0	0	0	0.0442961	0	0.0148257	0	0	0.137908	0.0835281	0	0.0560322	0	0.0232496	0	0	0.525208	0.850971
TCGA-EU-5907-01A-11R-1672-07	0	0.0333961	0	0.0550504	0	0.294383	0.0143294	0.019319	0	0.0136282	0	0.0126014	0.0179571	0	0.0924628	0.299727	0.0468791	0.0393053	0.031011	0	0	0.0299503	0.458	0.039761	1.07203
TCGA-CJ-4638-01A-02R-1325-07	0.0934815	0	0.273243	0.233112	0	0.037518	0	0.0152237	0.105209	0	0	0.0643872	0.0033187	0.0380915	0.0326441	0.0559604	0.0234444	0	0.0243665	0	0	0	0.002	0.352049	0.950874
TCGA-BP-5184-01A-01R-1426-07	0.107276	0	0.0532643	0.298231	0	0.0487256	0	0	0	0	0	0.0248995	0.0189343	0	0.0613027	0.173183	0.127144	0	0.0770452	0	0.00999472	0	0.089	0.153352	1.01855
TCGA-B0-5116-01A-02R-1420-07	0.122377	0	0.0297569	0.154535	0	0.296202	0	0.0299439	0.0277763	0.00205393	0	0.0366	0	0	0.0873626	0.11576	0.0500082	0	0.0476243	0	0	0	0.551	0.0231104	1.09423
TCGA-CZ-4857-01A-01R-1305-07	0.0324855	0	0.0525989	0.107544	0	0.259919	0	0.0237776	0.0104223	0	0	0.0387055	0.0311059	0.0130469	0.0830023	0.20105	0.0552684	0	0.0409663	0	0	0.0501073	0.115	0.13822	1.02697
TCGA-CZ-5454-01A-01R-1503-07	0	0.0344971	0.00145488	0.151971	0	0.0952533	0.0110991	0	0	0	0.00325456	0.00247576	0.00928074	0.0408126	0.0138155	0.451253	0.124266	0.00749206	0	0	0.0357548	0.0173201	0	0.430658	0.902071
TCGA-BP-4790-01A-01R-1305-07	0.0637744	0	0.0530205	0.25581	0	0.224911	0.00400549	0.00499398	0.0347907	0	0	0.00813934	0.00152841	0.0617199	0.0752347	0.0999966	0.0833455	0	0.0287298	0	0	0	0.006	0.293878	0.969142
TCGA-B0-5107-01A-01R-1420-07	0	0.0655582	0.00969067	0.467483	0	0	0	0.0283208	0.106219	0	0	0.0147984	0.00352875	0	0.12296	0.0838145	0.0972225	0	0	0.000403946	0	0	0.025	0.22337	1.02412
TCGA-A3-3323-01A-02R-1325-07	0.0847353	0	0.0486021	0.139945	0	0.204375	0.0083846	0	0.00722033	0	0.0475232	0	0.0922779	0	0.120461	0.200477	0	0	0.0422327	0	0	0.00376572	0.014	0.249629	0.982908
TCGA-CJ-4895-01A-01R-1305-07	0.0836721	0	0.0674749	0.163167	0	0.172048	0.00431751	0.0472462	0	0	0.0057196	0.0046134	0.0620038	0.011417	0.0832629	0.225915	0.0592472	0	0	0	0	0.00989482	0.005	0.311799	0.954904
TCGA-CW-5591-01A-01R-1541-07	0.0887527	0	0	0.0421295	0	0.200362	0	0	0.0118189	0	0	0.0577986	0.110973	0	0.0263589	0.203865	0.182177	0	0.0757645	0	0	0	0.825	-0.014355	1.07428
TCGA-BP-4799-01A-01R-1305-07	0.0414997	0	0.0775083	0.300121	0	0.0962126	0.0604164	0.0251751	0.00680887	0.103687	0	0	0	0.0994023	0.0517181	0.0998825	0	0	0	0.0253019	0.0122656	0	0.034	0.212461	1.01248
TCGA-B0-4847-01A-01R-1277-07	0.0371874	0	0.116888	0.495233	0	0.065186	0.0271777	0.0218689	0.0676752	0.0106858	0	0	0.0303823	0	0.0628848	0.0187035	0.0173723	0	0	0.0169857	0.00943344	0.00233653	0	0.455195	0.896588
TCGA-CW-6087-01A-11R-1672-07	0.0431448	0	0.0966342	0.439851	0	0	0.0754234	0.0174081	0.0154837	0.0292832	0	0.00759339	0.00222314	0	0.0956925	0.117487	0.0207428	0	0.0185541	0	0	0.0204789	0	0.520673	0.853209
TCGA-BP-4173-01A-02R-1289-07	0.010018	0	0.0775098	0.479856	0	0.0504798	0.0194694	0.0422457	0.0253889	0.0572895	0	0	0.0460309	0	0.0738911	0.0667586	0.0427102	0	0	0.00374437	0	0.00460767	0	0.447585	0.899135
TCGA-B8-4619-01A-02R-1325-07	0.207022	0	0.36004	0.0356565	0	0.151365	0	0	0	0	0.0149461	0.0059641	0.0128379	0	0.0476283	0.0835576	0.0285111	0	0.0391137	0	0.0133582	0	0.014	0.245933	1.03127
TCGA-BP-4176-01A-02R-1289-07	0	0.108677	0.044204	0.107187	0	0.16803	0.0361827	0	0.0394268	0	0.0480086	0	0.0361039	0.0923961	0.00274327	0.165037	0.0330091	0.0223761	0	0.0286261	0.0402189	0.0277726	0.001	0.35762	0.933584
TCGA-BP-4768-01A-01R-1289-07	0.0263262	0.0254255	0	0.278152	0	0.0920233	0	0.0194239	0.0508679	0	0	0.0289509	0.013781	0.144031	0.0427105	0.16725	0.0870666	0	0	0.0239907	0	0	0.426	0.0483435	1.07681
TCGA-B8-A54I-01A-21R-A33J-07	0.0410198	0	0.601614	0.0892799	0	0.0275678	0.0349313	0	0.0187153	0	0.0167905	0	0	0	0.00195438	0.0852389	0.016437	0.00612259	0.0559289	0	0	0.00439976	0	0.628603	0.785241
TCGA-BP-4341-01A-01R-1289-07	0.142428	0	0.123826	0.197338	0	0.0481114	0	0	0	0	0.129075	0.034919	0.066481	0	0.0259929	0.0780382	0.0337161	0	0.08749	0.00331858	0.0292656	0	0.875	-0.0214223	1.10472
TCGA-B0-5099-01A-01R-1420-07	0.0999338	0	0.0230216	0.0257513	0	0.252644	0	0	0.0353322	0	0.114199	0.0122683	0	0.207892	0.0499135	0.134386	0	0	0.0315296	0.0131287	0	0	0.891	-0.0231088	1.10057
TCGA-B0-4839-01A-01R-1305-07	0.0336614	0.00483517	0.115232	0.180644	0	0.130413	0.0415412	0	0.0121795	0	0.114982	0.00106226	0.059846	0	0.0588137	0.149181	0.0324596	0	0.0585925	0	0	0.00655708	0.001	0.377696	0.92549
TCGA-CJ-5678-01A-11R-1541-07	0	0.0621733	0.104125	0.27926	0	0.0586402	0.0171896	0.0239736	0.042068	0.0534421	0	0.0309074	0.000594537	0	0.0813284	0.0795126	0.144686	0	0.0163484	0	0	0.00575122	0.001	0.388519	0.922494
TCGA-CZ-4859-01A-02R-1426-07	0.0417734	0	0.0481764	0.181562	0	0.206732	0	0	0	0	0.0456616	0.0374382	0.129263	0.00825529	0.087593	0.0268852	0.154815	0	0.00548549	0	0.0263588	0	0.318	0.0660526	1.0604
TCGA-CW-5587-01A-01R-1541-07	0	0.0294015	0.0521406	0.422241	0	0	0.00292328	0.0162392	0.0162982	0.0624384	0	0.00524848	0.0493847	0	0.0922381	0.124754	0.116936	0	0.00975682	0	0	0	0	0.442786	0.896456
TCGA-B4-5844-01A-11R-1672-07	0.0655374	0	0.0189511	0.0954833	0	0.097681	0	0	0	0	0.129894	0	0.195466	0.178569	0.0387238	0.0493914	0	0.00838295	0.121919	0	0	0	0.184	0.104851	1.03804
TCGA-BP-4801-01A-02R-1420-07	0.00458118	0.0597209	0.0123728	0.154937	0	0.006068	0	0.0256439	0	0	0	0.0569985	0.0244695	0.0335872	0.0431143	0.350517	0.106157	0	0.121833	0	0	0	0	0.400155	0.915412
TCGA-A3-3307-01A-01R-0864-07	0	0.0140337	0	0.3021	0	0.140465	0.0172521	0.00845445	0.010053	0	0.021235	0	0.0726269	0	0.122727	0.0987767	0.146272	0	0.015	0	0	0.0310042	0.014	0.253795	0.988334
TCGA-B4-5834-01A-11R-1672-07	0.101696	0	0.00316962	0.213464	0	0.107933	0	0	0	0	0.0574692	0	0.036138	0	0.167493	0.118404	0.0503821	0	0.143851	0	0	0	0.066	0.173351	1.02177
TCGA-G6-A8L6-01A-11R-A37O-07	0.189641	0	0.0695531	0.170104	0	0.140096	0	0	0.0449373	0	0.00165522	0.0393222	0.140716	0.0122558	0.0289132	0.0489993	0.060664	0	0.0511689	0	0.00197366	0	0.001	0.353978	0.937354
TCGA-BP-4991-01A-01R-1334-07	0.0168876	0.0441738	0	0.0263209	0	0.203182	0	0	0	0	0.145311	0	0.0278213	0	0.100187	0.252324	0.055545	0	0.11321	0	0	0.015038	0.211	0.0950735	1.04164
TCGA-A3-3347-01A-02R-1325-07	0.0461262	0	0.0422265	0.0830317	0	0.107109	0.00588782	0.0251169	0.00844955	0.034203	0	0	0	0.197826	0.0715338	0.27909	0.0119117	0	0.0327658	0	0	0.0547222	0.001	0.382827	0.924945
TCGA-B2-5636-01A-02R-1541-07	0.187028	0	0.0892023	0.0656921	0	0.0794092	0	0	0.0151138	0	0.00323177	0.0370603	0.0245884	0	0.0316787	0.163383	0.0389469	0	0.259387	0	0	0.00527895	0.008	0.27404	0.971628
TCGA-CJ-4892-01A-01R-1305-07	0	0.0189223	0.0617322	0.620434	0	0	0	0.0483115	0.0272684	0.0250702	0	0.041629	0.00630292	0	0.043403	0.0555752	0.0329741	0	0.0183767	0	0	0	0	0.502057	0.872487
TCGA-CZ-4863-01A-01R-1503-07	0.0139979	0	0.0420205	0.538353	0	0.0152666	0.0115139	0.0455426	0.0123993	0.0539135	0	0.0105075	0.044168	0	0.0474034	0.0819691	0.0736924	0	0.00925247	0	0	0	0.001	0.380641	0.940815
TCGA-BP-4330-01A-01R-1289-07	0.0627206	0	0.1346	0.396202	0	0.098916	0	0.0302163	0.024452	0	0	0	0.0125799	0	0.088288	0.0607703	0.0737002	0	0.0119143	0	0	0.00563953	0.001	0.362844	0.941749
TCGA-B0-4824-01A-01R-1277-07	0	0.00621601	0	0.432613	0	0.144332	0	0.0309747	0.00325023	0.0233241	0	0.0285851	0.0139267	0	0.0799211	0.118156	0.115916	0	0	0	0	0.00278476	0.13	0.130076	1.07294
TCGA-CJ-4871-01A-01R-1305-07	0.04604	0	0.0198161	0.161195	0	0.208495	0	0	0.0322806	0	0.0501348	0	0.0191759	0.0404578	0.126782	0.223837	0	0	0.0422258	0	0	0.0295601	0.081	0.158327	1.0274
TCGA-B0-5690-01A-11R-1541-07	0.193781	0	0.0224399	0.0850234	0	0.130168	0.0125325	0	0.00253819	0	0.0629851	0.0145805	0.11168	0.0635235	0.0936929	0.049396	0.063474	0	0.0941854	0	0	0	0.047	0.187225	1.00318
TCGA-B8-5549-01A-01R-1541-07	0.0417988	0	0.105309	0.416139	0	0.0618148	0	0.0150901	0	0.0413709	0	0.0193162	0.0043376	0	0.0682088	0.112787	0.0724257	0	0.00397725	0	0	0.0374249	0.014	0.253859	0.995893
TCGA-DV-A4W0-01A-11R-A266-07	0.146499	0	0.136462	0.102032	0	0.0960516	0.00539929	0	0	0	0.0669908	0	0.0045442	0.0267219	0.107147	0.199555	0.0414226	0.00374761	0.0452638	0	0.0181639	0	0.037	0.204072	1.00286
TCGA-CZ-5989-01A-11R-1672-07	0	0.0306525	0	0.139538	0	0.240728	0.0609565	0.0265388	0	0.0988382	0	0.0393219	0.00553208	0	0.0617418	0.156174	0.00197074	0.000654936	0.0895278	0	0.0478249	0	0.265	0.0811085	1.06576
TCGA-B0-5081-01A-01R-1334-07	0.0985816	0	0.104649	0.262928	0	0.230428	0.0420771	0.0456782	0.0181758	0	0	0.00344615	0.0123017	0.0183787	0.071894	0.0543846	0.0334574	0	0.00362053	0	0	0	0	0.416186	0.912574
TCGA-BP-4355-01A-01R-1289-07	0.115909	0	0.010119	0.176224	0	0.218429	0	0	0	0	0.0491145	0	0.0613479	0	0.0610313	0.233283	0.0275215	0	0.0115056	0	0.035515	0	0.266	0.0807233	1.05385
TCGA-A3-3359-01A-01R-0864-07	0.0209817	0	0.0561724	0.298917	0	0.1808	0.00781935	0.012364	0.00417499	0	0.0169644	0	0.0257959	0	0.13193	0.0841784	0.119255	0	0.0210355	0	0	0.0196112	0.005	0.311123	0.962973
TCGA-AK-3433-01A-02R-1277-07	0.0204137	0.0847893	0.00443054	0.105983	0	0.184603	0	0	0.0377608	0	0.0652489	0.0206128	0.0313297	0	0.0243418	0.048449	0.033927	0	0.217273	0	0.120837	0	0.626	0.0119352	1.07446
TCGA-B0-4827-01A-02R-1420-07	0.0941746	0	0.281112	0.197581	0	0.0710249	0.0151542	0	0.0245299	0	0	0.03562	0.0233324	0.0109675	0.0526809	0.109383	0.0168315	0	0.0634053	0	0	0.00420228	0	0.564528	0.827814
TCGA-B2-A4SR-01A-11R-A266-07	0.102808	0	0.028884	0.132585	0	0.208372	0.0023447	0.00641366	0.000386948	0	0.0178839	0.0054853	0.0109402	0.0134419	0.11428	0.101457	0.111082	0	0.143637	0	0	0	0.037	0.205296	0.997498
TCGA-BP-4965-01A-01R-1334-07	0.0786043	0	0	0.113762	0	0.217651	0	0	0	0.00157417	0	0.00378259	0.0534375	0	0.0733493	0.18621	0.101474	0	0.144397	0	0	0.0257573	0.124	0.133383	1.02127
TCGA-B4-5835-01A-11R-1672-07	0.147836	0	0.0425178	0.107585	0	0.19405	0	0.000560108	0.0213411	0.00115952	0.00477044	0.00201184	0	0	0.0605834	0.206724	0.158266	0	0.0168094	0	0	0.0357851	0.146	0.122931	1.03003
TCGA-B0-5094-01A-01R-1420-07	0.155454	0	0.189699	0.179713	0	0.106571	0	0	0.0381841	0	0	0.0712115	0.00743379	0.0432534	0.0394944	0.0826103	0.0191749	0	0.0639713	0	0	0.00322957	0.039	0.200971	1.01654
TCGA-DV-5567-01A-01R-1541-07	0.0594295	0.027169	0	0.0882671	0	0.0906195	0	0	0.0403721	0	0.0952625	0	0.0131348	0.0436631	0	0.230565	0	0.0307843	0.280733	0	0	0	0.826	-0.0146584	1.085
TCGA-BP-4334-01A-01R-1289-07	0	0.025342	0	0.0371102	0	0.0183222	0	0.0821201	0	0	0.1325	0.00251298	0.0886352	0.118981	0.0436784	0.0994916	0.0422268	0	0.282477	0	0.0266022	0	0.791	-0.00961934	1.08267
TCGA-BP-5187-01A-01R-1426-07	0.126671	0	0.174933	0.164726	0	0.274592	0.00762304	0.00759436	0	0.0322205	0	0	0	0	0.0925293	0.0586345	0.0473113	0	0.000239089	0.00284596	0	0.0100803	0.023	0.230032	1.00935
TCGA-CZ-5988-01A-11R-1672-07	0.0969079	0	0.0714599	0.20282	0	0.266051	0.0109022	0.0111095	0	0.0518863	0	0	0	0.0703299	0.0870202	0.0972983	0.0139702	0	0.0139322	0	0	0.00631275	0.141	0.124819	1.0521
TCGA-CJ-4894-01A-01R-1305-07	0.0561729	0	0.150325	0.4613	0	0	0	0.0530638	0.0168261	0.0298004	0	0.0343247	0.0170249	0	0.0617775	0.0482379	0.0640737	0	0.00707301	0	0	0	0	0.425109	0.910939
TCGA-BP-4763-01A-01R-1289-07	0.133355	0	0.0870029	0.130028	0	0.207426	0.00470363	0.0149886	0	0.00172049	0.0397274	0	0	0	0.128714	0.0928248	0.111276	0	0.0473705	0	0	0.000862934	0.087	0.155319	1.02594
TCGA-B0-4828-01A-01R-1277-07	0.0948059	0	0.0911237	0.349103	0	0.175166	0	0.0415478	0.0490177	0	0.024386	0.0189685	0.0800018	0	0.0578478	0	0.0180323	0	0	0	0	0	0.062	0.176686	1.05136
TCGA-CJ-5679-01A-11R-1541-07	0.0654666	0	0	0.151219	0	0.044612	0	0	0.151981	0	0.05164	0.00695222	0	0.460785	0.00439559	0.0558455	0	0	0.00710285	0	0	0	0.043	0.194866	1.04304
TCGA-CJ-4869-01A-02R-1426-07	0.0402176	0	0.0935775	0.49856	0	0.08063	0.00456399	0.042307	0.0764312	0	0	0.0135217	0.0164688	0	0.0361099	0.0416249	0.0521462	0	0.00384133	0	0	0	0	0.530591	0.848069
TCGA-A3-3363-01A-01R-0864-07	0.0742528	0	0	0.0636546	0	0.143769	0	0	0.026045	0	0	0.0385168	0	0	0.00409351	0.370603	0.0288274	0	0.250238	0	0	0	0.059	0.178445	1.01283
TCGA-BP-4777-01A-01R-1289-07	0.0742259	0	0.0708079	0.395859	0	0.0600022	0.0381593	0.0443889	0	0.0315415	0	0.0104319	0	0	0.0522097	0.14469	0.0729141	0	0	0	0	0.00476998	0	0.551991	0.835266
TCGA-BP-4343-01A-02R-1289-07	0.0207838	0.0225048	0.0937632	0.122401	0	0.0971735	0.043426	0.0416727	0	0.0745706	0	0.0120929	0	0.0181507	0.12213	0.126365	0.0974349	0	0.0991758	0	0	0.00835534	0	0.464606	0.886718
TCGA-MW-A4EC-01A-11R-A266-07	0.0307368	0.0406307	0.00275892	0.118465	0	0.159825	0	0.0147685	0.00644416	0	0.0732816	0	0.0172511	0	0.112206	0.131815	0.268476	0	0.0170025	0.00633846	0	0	0.097	0.148942	1.02213
TCGA-BP-4327-01A-01R-1289-07	0.0616107	0	0.101042	0.266031	0	0.0645897	0	0.000638125	0.0016784	0	0.0713028	0.0566746	0.0196137	0	0.0585677	0.15423	0.0868522	0	0.0532731	0	0	0.00389558	0.013	0.262817	0.979808
TCGA-BP-5200-01A-01R-1426-07	0.0841662	0	0.0834689	0.269928	0	0.0872082	0	0.0267099	0.00105151	0.00563263	0	0.037592	0.00485814	0	0.0517095	0.100877	0.138013	0	0	0.0909455	0	0.0178399	0.041	0.198985	1.00546
TCGA-BP-4160-01A-02R-1289-07	0.0344861	0	0.0702462	0.528083	0	0.00349817	0	0.0416685	0	0.0587201	0	0.0295006	0.0026139	0	0.0577808	0.0940657	0.0557348	0	0.0159131	0	0	0.00768901	0	0.479157	0.880545
TCGA-A3-3380-01A-01R-0864-07	0.116589	0	0.0203215	0.164091	0	0.156653	0.0166824	0	0	0	0.0927528	0	0.0172714	0	0.0570952	0.213722	0.0537133	0	0.085032	0	0	0.00607624	0.014	0.253339	0.978045
TCGA-B8-4153-01B-11R-1672-07	0.0330963	0	0	0.250023	0	0.197606	0.0182076	0	0	0	0.13931	0	0.0515031	0	0.052585	0.144179	0.0479478	0	0.0655416	0	0	0	0.87	-0.0207	1.11544
TCGA-B0-4698-01A-01R-1503-07	0.0381814	0	0.0222129	0.497564	0	0.00764808	0.130089	0.0424516	0	0	0	0.0268976	0	0.0336994	0.0587366	0.115561	0.0219564	0	0	0	0	0.00500097	0.001	0.371572	0.941108
TCGA-B0-5106-01A-01R-1420-07	0.164738	0	0.106165	0.243743	0	0.101311	0	0.0271166	0	0	0	0.0497495	0.0830584	0	0.0319488	0.132947	0	0	0.0588786	0	0	0.000343801	0.001	0.357848	0.937235
TCGA-CJ-6032-01A-11R-1672-07	0.0858798	0	0.0901991	0.310308	0	0.0750292	0	0.0232304	0.00433473	0	0	0.022134	0.0183534	0	0.0881781	0.0994488	0.181378	0	0	0	0.00152658	0	0.321	0.0651502	1.06536
TCGA-B0-5703-01A-11R-1541-07	0.0571612	0	0.00634168	0.478031	0	0.114959	0	0	0.00218861	0	0.14338	0.0341748	0.0196818	0.0229334	0.0357858	0	0.00370217	0	0.0785711	0	0	0.00308931	0.001	0.359683	0.969039
TCGA-B8-A54F-01A-11R-A266-07	0.0984704	0	0.109222	0.050835	0	0.166817	0	0	0	0	0.0103342	0.00962909	0.184143	0	0.0219576	0.226042	0.0968448	0	0.0257043	0	0	0	0.025	0.22344	0.989536
TCGA-B0-5095-01A-01R-1420-07	0.0953361	0	0.149313	0.193631	0	0.129034	0	0	0.01849	0	0	0.0806648	0.0255375	0.0591428	0.0761706	0.138177	0.00186852	0	0	0.0259338	0	0.00670125	0.006	0.293356	0.96883
TCGA-CZ-4861-01A-01R-1305-07	0	0.0569677	0.0213432	0.153708	0	0.13243	0.0234048	0	0.0390894	0	0.0236909	0.000499012	0.0476864	0	0.11387	0.220693	0.0209957	0	0	0.0196311	0.0631043	0.0628868	0.001	0.386559	0.921759
TCGA-BP-4964-01A-01R-1334-07	0.054313	0	0.0952856	0.173041	0	0.239602	0	0	0.0117907	0	0.0175242	0.0210654	0.00479169	0.00625281	0.12944	0.0757476	0.12779	0	0.0433572	0	0	0	0.008	0.279735	0.973212
TCGA-B0-5402-01A-01R-1503-07	0.155353	0	0.0301159	0.112636	0	0.140732	0.00507617	0	0.0507085	0.0333505	0.0462561	0.0042892	0.0340998	0.0470864	0.177162	0.0368353	0.0238649	0	0.0892532	0	0.00947426	0.00370728	0.014	0.254215	0.988855
TCGA-CJ-4891-01A-01R-1305-07	0.0182827	0.0591846	0.0703844	0.117925	0	0.0561843	0.00970323	0	0.0570148	0	0.0157913	0	0.172349	0.0920762	0.064253	0.159522	0	0.0291497	0	0.0210108	0.0136907	0.0434782	0.013	0.262445	0.974
TCGA-B0-4690-01A-01R-1277-07	0.044213	0	0.0530403	0.267354	0	0.147241	0.0792872	0.015549	0	0.0136343	0	0	0.0377385	0	0.0966661	0.174642	0.0198768	0	0	0.000708979	0	0.0500488	0.002	0.329563	0.950312
TCGA-B0-5120-01A-01R-1420-07	0.112764	0	0.0730458	0.0422259	0	0.142885	0	0	0	0	0	0.0528656	0.0113113	0	0.0551062	0.247896	0.111642	0	0	0.137294	0.0129649	0	0.006	0.306447	0.956846
TCGA-B0-5100-01A-01R-1420-07	0.119323	0	0.0109491	0.135279	0	0.148543	0	0	0.0299781	0	0.136417	0.0324494	0.0230496	0.162621	0.0486518	0.0602265	0	0	0.0921059	0	0	0.000406241	0.116	0.138149	1.03674
TCGA-B0-4945-01A-01R-1420-07	0.0363951	0.0360724	0.161594	0.144436	0	0.108551	0	0.0109642	0	0	0.0499084	0	0.00982127	0	0.15283	0.150958	0.128659	0	0.00981104	0	0	0	0.033	0.214505	1.00245
TCGA-BP-4781-01A-01R-1305-07	0.0738838	0	0.0802792	0.0323222	0	0.0662477	0	0.0124409	0.00960437	0.00986622	0	0.0437938	0.00235123	0.0579203	0.0512992	0.239392	0.0913874	0	0	0.175006	0.0369639	0.0172419	0.001	0.361584	0.933961
TCGA-CJ-5684-01A-11R-1541-07	0	0.0280731	0.11614	0.355453	0	0.0804685	0.00849855	0	0.0142115	0.0579747	0	0.0203206	0	0	0.0667447	0.0743391	0.101117	0	0.0766601	0	0	0	0	0.434426	0.90025
TCGA-BP-4346-01A-01R-1289-07	0	0.0215681	0.0846688	0.579576	0	0	0	0.0642661	0.0108861	0.0149988	0	0.0347648	0.0297024	0	0.0553892	0.0559688	0.0464353	0	0	0.0017753	0	0	0	0.423473	0.91947
TCGA-AK-3426-01A-02R-1325-07	0	0.0514548	0.0562777	0.407623	0	0.0344984	0.0906646	0.0189649	0	0.00183845	0	0.0464118	0.019269	0.0261711	0.0755806	0.065541	0.042423	0	0.0583004	0	0	0.00498142	0	0.547445	0.838431
TCGA-CJ-5682-01A-11R-1541-07	0.12827	0	0.172192	0.169782	0	0.188994	0	0	0.0179326	0	0.0539509	0.0292745	0.0114879	0	0.0861162	0.0574442	0.0271186	0	0.0502158	0	0	0.00722044	0.001	0.387279	0.925685
TCGA-A3-A6NL-01A-11R-A33J-07	0.13172	0	0.0805732	0.189741	0	0.123071	0	0	0.0116838	0	0.0619576	0.0104828	0.0424822	0	0.0803011	0.134515	0.0658324	0	0.0585348	0	0	0.00910584	0.002	0.332386	0.945688
TCGA-B2-5633-01B-04R-A277-07	0	0.0292036	0.000757031	0	0	0.330552	0	0	0	0	0.0331895	0	0.00155027	0	0.064095	0.465303	0.0147192	0	0.0606301	0	0	0	0.076	0.161838	1.02757
TCGA-CZ-5987-01A-11R-1672-07	0.0931944	0	0.0959123	0.148426	0	0.258977	0.0342463	0.0330889	0.0235281	0	0.0198767	0	0.00695851	0	0.0753824	0.0738588	0.059201	0	0.00924457	0	0.041099	0.0270059	0.007	0.289786	0.968985
TCGA-A3-3382-01A-02R-1325-07	0.0547006	0	0.0694222	0.207778	0	0.282258	0	0	0	0	0	0.0162464	0	0	0.0751762	0.134805	0.131732	0	0.00711512	0	0	0.020767	0.071	0.167089	1.02418
TCGA-CJ-4636-01A-02R-1325-07	0	0.000544224	0.0858715	0.355019	0	0.08387	0	0.023461	1.87924e-05	0.0420044	0	0.000569187	0.00275706	0	0.0698579	0.289989	0.0124873	0	0.0214662	0	0	0.0120846	0	0.42943	0.902893
TCGA-CW-5583-01A-02R-1541-07	0.148945	0	0.131809	0.116629	0	0.115979	0	0	0.00416534	0	0.0620408	0.0200257	0.022967	0	0.0727664	0.0880898	0.022173	0	0.172051	0	0	0.0223586	0.072	0.166657	1.0178
TCGA-B0-4849-01A-01R-1277-07	0.0556875	0	0.0365682	0.158095	0	0.175886	0	0.0136634	0.0215946	0	0.0844081	0	0.105457	0	0.106287	0.0543489	0.0895032	0	0.0924714	0	0	0.00602977	0.141	0.124642	1.03268
TCGA-B0-4852-01A-01R-1503-07	0.170855	0	0.232918	0.144749	0	0.0711378	0	0	0	0.0155979	0.0191863	0	0.0210674	0	0.112326	0.0543706	0.115151	0	0.0291797	0	0	0.0134608	0	0.528136	0.848713
TCGA-BP-4995-01A-01R-1334-07	0.133256	0	0.232862	0.157572	0	0.0375825	0	0.00754235	0	0.0165743	0	0.0381069	0.0350233	0	0.0571062	0.0705944	0.176851	0	0.0302644	0	0	0.00666536	0	0.577346	0.823981
TCGA-BP-4798-01A-01R-1305-07	0	0.0378111	0.0651918	0.517096	0	0	0.0100317	0.0222343	0.0268078	0.0197346	0	0.0114001	0.0669271	0	0.0881591	0.123788	0	0	0.00498834	0	0	0.00583021	0.014	0.249598	1.00735
TCGA-B0-5700-01A-11R-1541-07	0	0.0315389	0.0669595	0.238101	0	0.14817	0	0.00251776	0.0281095	0	0	0.0196371	0.0531578	0	0.0755879	0.0861609	0.14847	0	0	0.0899082	0.0116809	0	0.747	-0.00289863	1.08346
TCGA-AK-3456-01A-02R-1325-07	0.102595	0	0.016101	0.0215604	0	0.0858673	0	0	0.00541737	0	0.0199815	0	0.00984677	0.0453374	0.0268246	0.42818	0.182849	0	0.0279896	0	0	0.0274511	0.006	0.297845	0.967462
TCGA-CJ-4641-01A-02R-1325-07	0.00711647	0.0209672	0.0521981	0.296055	0	0.137714	0	0.0365116	0.0270536	0.020493	0	0.0477751	0.0194795	0.0375394	0.111692	0.0295955	0.100136	0	0.0556728	0	0	0	0	0.451596	0.891755
TCGA-BP-4335-01A-01R-1289-07	0.163638	0	0.294918	0.207336	0	0.0552907	0.00160741	0.0731143	0	0	0	0.0225429	0.0024805	0	0.090244	0.0545713	0.0327687	0	0.00119504	0	0.000293556	0	0	0.652888	0.761469
TCGA-B8-4146-01B-11R-1672-07	0	0.0227455	0.00836581	0.0128401	0	0.31857	0.0359997	0.0494276	0	0	0	0.0927333	0.0227927	0.0205028	0.133695	0.0728841	0.0346435	0.00565766	0.114388	0	0.0502853	0.00446842	0.034	0.210702	1.00505
TCGA-B0-4694-01A-01R-1277-07	0.0881014	0	0.0536909	0.2722	0	0.0626771	0.0262097	0.0322667	0.0220377	0	0	0.0103336	0	0.121481	0.0586975	0.156188	0.0727383	0	0.014241	0	0	0.00913745	0.001	0.396531	0.917377
TCGA-B0-4836-01A-01R-1305-07	0.102079	0	0.0830123	0.225966	0	0.163317	0.0220932	0.0522378	0.0349095	0	0	0	0	0.110016	0.0814099	0.0721386	0.0036418	0	0.0491794	0	0	0	0.001	0.366961	0.933526
TCGA-CJ-4635-01A-02R-1305-07	0.0331952	0	0.0995122	0.501838	0	0.00265166	0	0.0352931	0.0524462	0	0	0	0	0.076037	0.0376052	0.145462	0.00918274	0	0.000443658	0	0	0.00633373	0	0.413601	0.915552
TCGA-BP-4975-01A-01R-1334-07	0.144761	0	0.148404	0.0572705	0	0.131557	0	0	0	0	0.0161487	0.00871626	0.03051	0.0185896	0.0356479	0.239684	0.0348037	0	0.111522	0	0	0.0223854	0.002	0.344216	0.940154
TCGA-B8-A54E-01A-11R-A266-07	0	0.0797868	0.0951906	0.0979884	0	0.123247	0.0048233	0.0686263	0	0	0	0.0254985	0.0180265	0	0.0468162	0.131366	0.261222	0	0.0179998	0	0.0294087	0	0.047	0.188673	0.999774
TCGA-A3-3376-01A-02R-1420-07	0.0798699	0	0.0228849	0.0464856	0	0.167937	0	0	0	0	0.10202	0	0.142524	0	0.0202929	0.214503	0.129315	0	0.0741669	0	0	0	0.034	0.21333	0.98972
TCGA-BP-4758-01A-01R-1289-07	0.0194888	0	0.120194	0.431237	0	0.0417929	0.00989625	0.0740808	0.0457689	0.0478199	0	0.0267452	0	0	0.0595932	0.0745307	0.0240089	0.00034277	0.0244998	0	0	0	0.061	0.177215	1.05131
TCGA-B0-5121-01A-02R-1420-07	0.0301607	0	0.02937	0.213568	0	0.199803	0.0422307	0	0	0	0.134192	0	0.0567812	0	0.0408686	0.0789521	0.00083402	0	0.166043	0	0.0071964	0	0.032	0.216621	1.00565
TCGA-BP-5180-01A-01R-1426-07	0.0312701	0.0172384	0.0576432	0.182258	0	0.157189	0	0.0275108	0.0352913	0	0.0125918	0	0.0256014	0	0.0775546	0.175253	0.142213	0	0	0.0208563	0.0228245	0.0147048	0.014	0.242614	0.98271
TCGA-DV-5566-01A-01R-1541-07	0.012834	0.0837771	0	0.108344	0	0.285782	0	0.0122525	0	0	0.0212046	0	0.00813436	0	0.124542	0.111725	0.163371	0	0	0.0457627	0	0.0222704	0.169	0.112956	1.04267
TCGA-BP-4784-01A-01R-1305-07	0.162486	0	0.207967	0.0454842	0	0.0756448	0	0	0.00306659	0	0.00986071	0.014489	0	0.0715319	0.015213	0.125383	0.0144428	0.01865	0.235781	0	0	0	0	0.481461	0.876589
TCGA-A3-3331-01A-02R-1325-07	0.0540885	0	6.49048e-05	0.130747	0	0.170397	0	0.018659	0	0	0	0.024045	0.0391613	0	0.112659	0.171218	0.159906	0	0	0.108856	0	0.0101989	0.204	0.0974862	1.04513
TCGA-CZ-5455-01A-01R-1503-07	0.0238186	0.000151452	0.0132768	0.462792	0	0	0.0252488	0.0562949	0	0	0	0	0.0437393	0	0.13156	0.220534	0	0	0.0187396	0	0	0.00384407	0.092	0.15196	1.04935
TCGA-A3-3383-01A-02R-1325-07	0	0.0449755	0.0505667	0.296003	0	0.0128887	0.0230663	0.0181974	0.0492349	0	0.0141337	0.00634764	0.0328872	0	0.0884516	0.121561	0.152417	0	0.0846595	0	0	0.00461042	0.626	0.0119346	1.07191
TCGA-CJ-4875-01A-01R-1305-07	0	0.0527956	0.0304895	0.641246	0	0.0279805	0	0.0170522	0.0156968	0	0	0.0700555	0.0135181	0	0.0190036	0.0763361	0.018387	0	0.017439	0	0	0	0	0.440059	0.918256
TCGA-B0-4811-01A-01R-1503-07	0.0984397	0	0.0547906	0.181032	0	0.190639	0.0314587	0	0.01408	0	0.103433	0	0.0172437	0	0.125623	0.0807366	0.0677102	0	0.0348135	0	0	0	0.009	0.271064	0.98011
TCGA-BP-5170-01A-01R-1426-07	0.121982	0	0.206767	0.080557	0	0.164483	0	0	0.0143936	0	0.00820767	0.00474887	0	0.0141455	0.0168159	0.239886	0.00711512	6.03202e-05	0.0747273	0.0199565	0.00941879	0.0167356	0	0.55495	0.83894
TCGA-CJ-6027-01A-11R-1672-07	0.00828755	0	0.0468805	0.374634	0	0	0.0624426	0.0457079	0.00348571	0.132325	0	0.0033371	0	0.0683038	0.115292	0.107697	0.0124552	0	0.0105149	0	0	0.00863648	0	0.531579	0.846544
TCGA-BP-4983-01A-01R-1334-07	0.0272514	0	0.0921804	0.378499	0	0	0.027002	0.0367514	0.0281361	0.0830949	0	0.00402589	0	0.113086	0.0581638	0.0581264	0.0902519	0	0	0.00343135	0	0	0.025	0.224489	1.00692
TCGA-B4-5378-01A-01R-1503-07	0.122139	0	0.0879414	0.141378	0	0.0566184	0	0	0	0	0.0615428	0.0207572	0.0212461	0	0.00415222	0.163438	0.00359542	0	0.293326	0.0166916	0	0.00717437	0.384	0.0540696	1.06657
TCGA-A3-3317-01A-02R-1325-07	0.0202342	0	0.0283501	0.218171	0	0.156772	0	0.01151	0	0	0.0234962	0.00784533	0.0166315	0	0.105375	0.225341	0.171394	0	0.0148797	0	0	0	0.006	0.30099	0.961297
TCGA-BP-4771-01A-01R-1289-07	0	0.0377639	0.0547716	0.578975	0	0	0	0.0219644	0.0531814	0.0383366	0	0.0739181	0.00392267	0	0.049171	0.0486173	0.0364579	0	0.00291982	0	0	0	0	0.596054	0.803194
TCGA-A3-3352-01A-01R-0864-07	0.0491062	0.0225576	0	0.0582734	0	0.263733	0	0	0	0	0.0975577	0.00970477	0.045492	0	0.109515	0.119827	0.152605	0	0.0672387	0	0	0.0043893	0.307	0.0683918	1.0527
TCGA-B0-5084-01A-01R-1334-07	0.0939693	0	0.01755	0.178251	0	0.0766251	0	0.0346438	0.0899043	0	0	0.0463791	0	0.206169	0.0436922	0.140432	0	0	0.0050649	0	0	0.067319	0.146	0.123286	1.0454
TCGA-BP-4159-01A-02R-1289-07	0.065887	0	0.0332674	0.164406	0	0.121201	0	0	0.00015139	0	0.158394	0.0199439	0.0588552	0.00309487	0.0804095	0.17093	0.0372673	0	0.0861928	0	0	0	0.006	0.298647	0.962954
TCGA-B8-A54J-01A-11R-A33J-07	0.0764748	0	0.0464332	0.321196	0	0.140601	0	0.0221747	0.0217274	0	0.0643222	0.00486492	0.0449831	0	0.0873127	0.0730428	0.04896	0	0.0479065	0	0	0	0.263	0.0823128	1.07361
TCGA-CJ-4644-01A-02R-1325-07	0.0515366	0	0.138373	0.387009	0	0.0480119	0	0	0.0103042	0.00493015	0	0.0300018	0.0589864	0	0.0565664	0.138951	0.019166	0	0.0466245	0	0.00140239	0.00813592	0.001	0.386193	0.924428
TCGA-B4-5836-01A-11R-1672-07	0.10517	0	0.14037	0.181643	0	0.0270578	0.0141366	0	0.0356399	0.00251922	0.106755	0	0.0365227	0.0763986	0.0642304	0.0377377	0.0275454	0	0.132069	0	0	0.0122034	0.179	0.107098	1.04096
TCGA-B0-5117-01A-01R-1420-07	0.127799	0	0	0	0	0.123563	0	0.0311967	0	0	0.0144707	0.118828	0.0123761	0.00319354	0.0877568	0.0801995	0.203956	0	0.128113	0	0.0685477	0	0.833	-0.0158313	1.07916
TCGA-CJ-5680-01A-11R-1541-07	0.0439537	0.00390843	0	0.0827555	0	0.24704	0	0	0.0113203	0	0.0505084	0.0175843	0.175087	0.00556367	0.0663006	0.172471	0.0147565	0	0.053318	0	0.0221249	0.0333075	0.28	0.0753959	1.05138
TCGA-DV-A4W0-05A-11R-A266-07	0	0.13794	0	0.0827633	0	0.156145	0	0	0.0464967	0	0.307868	0	0.0968994	0.00333067	0.026012	0.130523	0	0	0.00293041	0.00909148	0	0	0.86	-0.0196031	1.13417
TCGA-CW-5589-01A-01R-1541-07	0.0943459	0	0.143001	0.162332	0	0.0481116	0	0	0	0	0.0323827	0.0246564	0.0177076	0.0726664	0.0284848	0.200515	0.0705101	0	0.0959822	0	0	0.00930367	0	0.444063	0.896176
TCGA-BP-5000-01A-01R-1334-07	0.0402796	0	0.109126	0.319881	0	0.0978448	0	0.0466923	0.0327627	0	0	0.0224444	0.00286566	0	0.0874156	0.0597135	0.153253	0	0.0167337	0	0	0.0109871	0	0.409164	0.913009
TCGA-A3-3346-01A-01R-1766-07	0.0309732	0.00883401	0.0238239	0.139265	0	0.179037	0.0670625	0.0136749	0.0114654	0	0.0439162	0	0.0342903	0.0925357	0.0699074	0.205351	0.0286126	0	0.00146957	0	0	0.049782	0.007	0.287445	0.965498
TCGA-CJ-5689-01A-11R-1541-07	0.056061	0	0.0595596	0.308449	0	0	0.0362427	0.00195604	0.0182217	0	0.0429015	2.26231e-05	0.0505092	0.0202743	0.0321997	0.151288	0.0429819	0	0.173958	0	0.000668455	0.00470602	0.002	0.343296	0.939693
TCGA-3Z-A93Z-01A-11R-A37O-07	0.206688	0	0.117145	0.150203	0	0.0976549	0	0	0.0372001	0	0.0984893	0	0.0669321	0.0126156	0.0629301	0.025666	0.0567825	0	0.0591895	0	0.00850384	0	0.047	0.186912	1.01663
TCGA-B0-5096-01A-01R-1420-07	0.109054	0	0.174845	0.105548	0	0.0833428	0.0235676	0.0193618	0	0.00241849	0	0	0.0354189	0.0770568	0.0473497	0.25057	0	0	0	0	0.0072272	0.0642399	0	0.458727	0.887736
TCGA-CZ-5986-01A-11R-1672-07	0.00429648	0.0395069	0	0.0538702	0	0.229108	0	0	0	0	0.0493449	0	0.0431103	0	0.146224	0.110033	0.254567	0	0.0679543	0	0.00198515	0	0.206	0.0968634	1.04339
TCGA-BP-4332-01A-01R-1289-07	0.0743833	0	0.00244534	0.23302	0	0	0	0.0132547	0	0	0.000640258	0.050226	0.0468708	0.0665194	0.0289014	0.350197	0.0490791	0	0.0844634	0	0	0	0.042	0.19644	1.00534
TCGA-CJ-4643-01A-02R-1325-07	0.056364	0	0.0566154	0.159182	0	0.241782	0	0	0	0	0.0293168	0	0.0633515	0	0.0896141	0.15795	0.117999	0	0.0137881	0	0	0.0140372	0.033	0.216354	0.995161
TCGA-BP-4770-01A-01R-1503-07	0.018894	0.00278923	0.0126765	0.185558	0	0.130414	0.0530002	0.00296944	0.020308	0	0.0114886	0	0	0.262455	0.0298462	0.268564	0	0	0	0.00103757	0	0	0	0.594299	0.810443
TCGA-CJ-4637-01A-02R-1325-07	0	0.0388553	0.147389	0.443312	0	0	0.0160119	0.0533144	0.0280526	0.0668253	0	0.00916373	0.0088876	0	0.091923	0.0582044	0.0293639	0	0	0	0	0.00869637	0	0.46681	0.886917
TCGA-CJ-4885-01A-01R-1305-07	0.0838089	0.0207597	0.0206486	0.238135	0	0.188961	0	0	0	0	0.0357382	0	0.0951725	0	0.0452383	0.183962	0.0179668	0	0.0652224	0.00438783	0	0	0.448	0.0423207	1.06915
TCGA-B8-5546-01A-01R-1541-07	0.126848	0	0	0.189867	0	0.388934	0	0	0.00747816	0	0	0.0446295	0.0211352	0	0	0.0396305	0.142248	0	0.0169475	0	0.0222814	0	0.316	0.0669428	1.09106
TCGA-B8-5545-01A-01R-1672-07	0.0981015	0	0.203637	0.0555923	0	0.112408	0.0126216	0	0.0165762	0.00427089	0.0018652	0.000677003	0.00192796	0	0.057191	0.24534	0.0944369	0	0.0712505	0	0	0.0241042	0	0.556053	0.84134
TCGA-CJ-5676-01A-11R-1541-07	0.0326166	0	0.161199	0.21112	0	0.1951	0.00365147	0.0319747	0.0321671	0.00382534	0	0.00408973	0	0	0.0397995	0.226112	0	0	0.0171624	0	0.0104989	0.0306833	0	0.415883	0.90896
TCGA-B0-5707-01A-11R-1541-07	0.140313	0	0.141085	0.0649551	0	0.138104	0	0.0118497	0.00708783	0	0	0.0217862	0.0154353	0.0483687	0.0106029	0.153245	0.159989	0	0.0851561	0	0	0.00202308	0.001	0.391519	0.919632
TCGA-BP-5190-01A-01R-1426-07	0	0.0641041	0.0464655	0.18124	0	0.223312	0	0	0	0.00560624	0.00505832	0.0285447	0	0	0.0834813	0.17338	0.134823	0	0.0383887	0	0	0.0155957	0.179	0.107069	1.04067
TCGA-B0-5709-01A-11R-1541-07	0.0967069	0	0.199881	0.175204	0	0.198474	0.0213366	0.00429854	0	0	0	0.00618746	0.0246242	0	0.0849089	0.0793246	0.0469732	0	0.0508765	0	0	0.0112038	0	0.570615	0.827762
TCGA-B0-5109-01A-02R-1420-07	0.0943307	0	0.283065	0.263146	0	0	0.155361	0.0120417	0	0	0.0134969	0.000569875	0	0.0397225	0.0469779	0.0103645	0.0517715	0	0.0168899	0	0	0.012262	0	0.537543	0.843079
TCGA-B4-5843-01A-11R-1672-07	0.0879817	0	0.0331999	0.0432517	0	0.178545	0	0	0	0	0.0479236	0.00747081	0.0108762	0	0.0563769	0.328091	0.110745	0	0.0842294	0	0.000864605	0.0104439	0.422	0.049041	1.05416
TCGA-B2-4098-01A-02R-1325-07	0.139073	0	0.186246	0.0456731	0	0.0475032	0.0448682	0	0.0446383	0	0.0501519	0	0.00171874	0.193936	0.00747517	0.188024	0.0176086	0	0.0123099	0	0	0.0207733	0	0.530461	0.849968
TCGA-CJ-4893-01A-01R-1305-07	0.0513241	0	0.109677	0.373866	0	0.109581	0.0209145	0.0107789	0.00447647	0.00545569	0	0	0.00883956	0	0.0764454	0.101653	0.0834845	0	0.042237	0	0	0.00126742	0.014	0.254883	0.989051
TCGA-BP-4985-01A-01R-1334-07	0.146537	0	0	0.0197555	0	0.274626	0	0.0603124	0.00256733	0.00549633	0	0.0163253	0.00917257	0.129187	0.0473659	0.144354	0	0.0635586	0	0.0670236	0	0.0137189	0.17	0.11267	1.04116
TCGA-BP-5001-01A-01R-1334-07	0	0.0458839	0.0608813	0.369173	0	0.125526	0.014646	0.0847428	0.0052938	0	0	0.0940448	0.0085033	0	0.0778649	0.0604703	0.0188259	0	0.0341433	0	0	0	0.386	0.0536909	1.11527
TCGA-A3-3313-01A-02R-1325-07	0.0637281	0	0.108152	0.0156837	0	0.128843	0	0	0	0	0.0318223	0	0.0474982	0	0.0492654	0.159624	0.295178	0	0.0125783	0	0.0776902	0.00993722	0.164	0.116046	1.02784
TCGA-BP-4169-01A-02R-1289-07	0.098772	0	0.0859268	0.0796876	0	0.203761	0	0	0	0.0106088	0.00967497	0	0.0636278	0	0.138143	0.0697339	0.0631027	0	0	0.115001	0.0267454	0.0352145	0	0.427985	0.902716
TCGA-B8-5553-01A-01R-1541-07	0.0830955	0	0.1771	0.351699	0	0.0100807	0	0	0.0581035	0	0	0.0280412	0.0182075	0	0.0998807	0.098059	0.0518152	0	0	0	0.0223705	0.00154746	0.001	0.3572	0.942001
TCGA-AK-3443-01A-02R-1325-07	0.352722	0	0	0.00373709	0	0.059124	0	0	0	0	0	0.0480335	0.0108873	0.0394149	0.00940321	0	0.147513	0	0.0876477	0	0.241518	0	0.834	-0.0159848	1.10357
TCGA-B0-4696-01A-01R-1277-07	0.0698758	0	0	0.0222258	0	0.445727	0	0	0	0	0.0235953	0.0222272	0.0311827	0.269547	0.00317854	0.0963358	0	0	0	0.0161052	0	0	0.27	0.0789683	1.08022
TCGA-DV-5576-01A-01R-1541-07	0.132989	0	0.0517241	0.0743145	0	0.186421	0	0	0.00777244	0	0.062032	0.0619476	0.0333252	0	0.0302264	0.163981	0	0	0.195268	0	0	0	0.932	-0.033143	1.09367
TCGA-BP-4963-01A-01R-1334-07	0.0469226	0	0.0137095	0.102937	0	0.257764	0	0	0.0235956	0	0.0428069	0	0.0566112	0	0.0889532	0.165778	0.169897	0	0.00800808	0	0	0.0230162	0.012	0.266878	0.973633
TCGA-BP-4354-01A-02R-1289-07	0.000402612	0	0.0476959	0.0613563	0	0.120509	0.0318292	0	0	0.0192134	0.0260982	0	0.0438663	0.0278619	0.0696001	0.348125	0.00706881	0	0.00225383	0	0.0141454	0.179974	0	0.523941	0.853037
TCGA-BP-4789-01A-01R-1305-07	0.0486803	0	0	0.143406	0	0.189557	0	0	0.00332853	0	0.0532728	0.031871	0.0304714	0	0.0546008	0.0655952	0.0933576	0	0.285859	0	0	0	0.321	0.0651466	1.06081
TCGA-CZ-5462-01A-01R-1503-07	0.0863307	0	0.106379	0.018381	0	0.210832	0	0.0529943	0	0.0236792	0	0.0266895	0.0741692	0	0.0964545	0.0968787	0.0969284	0	0	0.0515612	0.01506	0.0436622	0.002	0.332843	0.94408
TCGA-B0-5705-01A-11R-1541-07	0.0156174	0.0103631	0.0762436	0.290957	0	0.166553	0	0.0250884	0.0312016	0	0	0	0.0191813	0	0.079132	0.134495	0.100683	0	0.0414617	0	0	0.00902232	0.234	0.0893024	1.05731
TCGA-B0-4710-01A-01R-1503-07	0.147527	0	0.164843	0.329385	0	0	0	0.018735	0.0141252	0	0.0317418	0.00920194	0.0516402	0.0505982	0.0270752	0.084152	0.015126	0	0.0474491	0	0	0.00840125	0	0.537416	0.844838
TCGA-BP-5004-01A-01R-1334-07	0.0408199	0	0.00309331	0.132746	0	0.0698277	0.0337489	0	0.0410967	0	0.0127621	0	0	0.456199	0.0539859	0.132096	0	0	0.0236247	0	0	0	0	0.473839	0.882939
TCGA-A3-3387-01A-01R-1541-07	0.092984	0	0.207562	0.0541778	0	0.1579	0	0	0.0168845	0	0.0238833	0	0.000410921	0	0.0328922	0.195328	0.124139	0	0.0253352	0	0	0.0685034	0	0.503582	0.866767
TCGA-BP-5175-01A-01R-1426-07	0.0115221	0	0.0272414	0.400073	0	0.012657	0	0.0354206	0.0903936	0.019329	0	0.0389057	0	0.0900229	0.0497521	0.162578	0	0	0.0289743	0	0	0.0331312	0.041	0.198551	1.02469
TCGA-BP-4331-01A-01R-1289-07	0	0.0256892	0.0618454	0.16553	0	0.149302	0.00112812	0.00156432	0.0105789	0	0.0260103	0	0.12006	0	0.0600663	0.201759	0.137925	0	0.0349377	0	0	0.00360229	0.014	0.250412	0.976668
TCGA-BP-4174-01A-02R-1289-07	0.00850167	0.0147609	0.00073315	0.270308	0	0.0807526	0.00735212	0	0.0249453	0.0123094	0	0.00469806	0.115558	0	0.0835209	0.185917	0.137793	0	0.0426559	0	0	0.0101935	0.006	0.304987	0.957792
TCGA-CJ-6028-01A-11R-1672-07	0.082061	0	0.118189	0.348431	0	0.113585	0.0403957	0.0393263	0	0.0266669	0	0	0	0.0239332	0.0569777	0.133759	0.00257759	0	0.00343926	0	0	0.0106582	0.001	0.367927	0.937173
TCGA-A3-3367-01A-02R-1420-07	0.0316481	0.00247743	0.0392152	0.0554351	0	0.285068	0	0	0	0	0.0511196	0	0.0139677	0	0.105487	0.213409	0.151274	0	0.050899	0	0	0	0.351	0.0598431	1.05469
TCGA-A3-3351-01A-02R-1325-07	0.0392317	0	0.0528159	0.387116	0	0.112286	0	0.0109898	0.00952033	0	0	0	0.0486339	0	0.0862676	0.100847	0.133225	0	0.00277603	0	0	0.0162921	0.006	0.306168	0.964785
TCGA-CJ-4890-01A-01R-1305-07	0.0999634	0	0.260537	0.237142	0	0.0703002	0.0292173	0	0.0101361	0	0	0.00160792	0.00139649	0.02375	0.0382993	0.131096	0.0538942	0	0.0270912	0	0	0.0155691	0	0.585467	0.816713
TCGA-CW-5581-01A-02R-1541-07	0.0723657	0	0.0188251	0.174612	0	0.415554	0	0	0	0	0.00640439	0.00931889	0.00588303	0	0.0865876	0.0909422	0.0684746	0	0.0392043	0	0	0.0118291	0.166	0.114455	1.06394
TCGA-B0-4815-01A-01R-1503-07	0.0260337	0	0.35447	0.294825	0	0	0.0170501	0.0644979	0.012421	0.0248205	0	0.00712216	0	0.0121242	0.0742349	0.0865884	0.0146941	0	0.00443417	0	0	0.00668377	0	0.510163	0.86
TCGA-B2-5635-01A-01R-A277-07	0	0.121997	0.0344141	0.219487	0	0.0453592	0.0288647	0	0	0.0471025	0	0.0197294	0.0356477	0	0.0303558	0.208653	0.0227842	0	0.148213	0	0.00918992	0.0282031	0.129	0.131209	1.02349
TCGA-B2-3923-01A-02R-A277-07	0	0.0540155	0	0	0	0.210968	0	0.0443115	0	0	0	0.0825974	0.0523981	0	0.0363352	0.133269	0.138799	0	0.111754	0	0.135552	0	0.794	-0.00998534	1.06899
TCGA-A3-3319-01A-02R-1325-07	0.076366	0.000930265	0.126713	0.223267	0	0.112938	0.030906	0	0.0905563	0	0.0174104	0	0.0289032	0.00410081	0.0611246	0.0711997	0.0261948	0	0.0658926	0	0.0279238	0.0355736	0.005	0.312222	0.956469
TCGA-BP-5007-01A-01R-1334-07	0.0998103	0	0.150032	0.281639	0	0.146279	0	0	0.00695757	0.00163881	0	0.016615	0.00351993	0	0.0897084	0.0985667	0.0845309	0	0.0207024	0	0	0	0.002	0.332387	0.951973
TCGA-B8-A54D-01A-21R-A266-07	0	0.0254016	0.0601971	0.549652	0	0	0.00612235	0.0473401	0.00392951	0.0425192	0	0.0201997	0	0	0.0350135	0.149159	0.0473019	0	0	0	0	0.0131638	0.001	0.398027	0.930096
TCGA-B0-4833-01A-01R-1305-07	0.0732015	0	0.143683	0.406857	0	0.0659332	0	0.0468436	0.0214401	0	0	0.0155372	0.0158295	0.00218544	0.0659789	0.0647641	0.0358146	0	0.0419314	0	0	0	0	0.443965	0.897323
TCGA-BP-4347-01A-01R-1289-07	0.126856	0	0.0797092	0.151103	0	0.230892	0	0	0	0	0.00774627	0.0181319	0.0156093	0	0.0650035	0.148762	0.0367035	0	0.119483	0	0	0	0.57	0.0205083	1.07426
TCGA-CW-5590-01A-01R-1541-07	0.0212033	0	0	0.214608	0	0.305311	0	0.0101527	0	0	0.0418887	0.0208018	0.00492773	0.0252106	0.154089	0.165632	0	0	0.0164434	0.0148924	0	0.00483953	0.002	0.352037	0.950902
TCGA-B0-4822-01A-01R-1277-07	0.132365	0	0.0977338	0.335724	0	0.100748	0	0	0.0662586	0.0107266	0	0	0.00792211	0.0159161	0	0.155956	0.0100464	0	0.0666035	0	0	0	0.001	0.383402	0.92772
TCGA-B0-4703-01A-01R-1277-07	0.0694771	0	0.0152709	0.250445	0	0.241899	0.00772826	0.050971	0.00592098	0	0	0	0.00226657	0.0245138	0.114929	0.197219	0	0	0.0110744	0	0	0.00828411	0.013	0.258064	0.993413
TCGA-B0-5702-01A-11R-1541-07	0	0.202232	0.180477	0.28321	0	0.0058367	0	0	0.0307503	0	0.0257166	0.0342623	0.0348566	0.00298313	0.0020253	0.158733	0	0.0011672	0.03775	0	0	0	0	0.614294	0.798091
TCGA-CJ-4918-01A-01R-1426-07	0.220218	0	0.0611456	0.177318	0	0.0786298	0.00165972	0.018554	0.0259153	0	0.00682589	0.0210043	0.0227806	0.112993	0.068731	0.155619	0.00743181	0	0.0184066	0.0027673	0	0	0	0.464545	0.884672
TCGA-B0-4848-01A-01R-1277-07	0.0462571	0.0520744	0.0631309	0.310594	0	0.0729997	0	0.0191552	0.0253784	0	0	0.00510789	0.0477475	0.0465876	0.0844584	0.131477	0.020581	0	0.073847	0	0	0.000604598	0.002	0.328184	0.948979
TCGA-BP-5194-01A-02R-1426-07	0.162913	0	0.361758	0.0955642	0	0.0259838	0	0	0.0241315	0.0024831	0.0193519	0	0.0115076	0.0333056	0.0598007	0.0870284	0.0430811	0	0.0695182	0	0.00357333	0	0	0.506068	0.864251
TCGA-B2-5635-01B-04R-A277-07	0	0	0.00617215	0.0551313	0	0.429888	0.04914	0	0	0	0	0	0.0623112	0	0.0375867	0.239488	0.00251427	0.00271986	0.0868288	0	0.0162992	0.0119211	0.431	0.0469813	1.07292
TCGA-B0-4718-01A-01R-1277-07	0.0454873	0	0.123794	0.261512	0	0.199509	0	0.0348391	0.0248655	0	0	0.0153156	0	0	0.0879626	0.0913961	0.0272986	0	0.0723249	0	0	0.0156962	0.013	0.257269	0.988907
TCGA-B0-5696-01A-11R-1541-07	0.085269	0	0.0541705	0.279858	0	0.125817	0	0.00175783	0.008492	0	0.0120196	0.00392066	0.0544291	0	0.0850259	0.149453	0.0368041	0	0.0797577	0	0	0.0232248	0.129	0.130627	1.03276
TCGA-BP-4326-01A-01R-1289-07	0.154226	0	0.116602	0.040588	0	0.172235	0	0	0.0168028	0	0.067012	0	0	0.0859723	0.0569895	0.113253	0	0	0.139586	0	0	0.0367332	0.033	0.215791	0.99357
TCGA-CZ-4856-01A-02R-1426-07	0.0310245	0.00465451	0.190788	0.283785	0	0.0541529	0.00131078	0	0.0352858	0.00729199	0.00109118	0.00558587	0.0135956	0.0124754	0.0834338	0.0155714	0.159235	0	0.100718	0	0	0	0	0.458027	0.888175
TCGA-B2-5635-01A-01R-1541-07	0.0455349	0	0.0828454	0.292551	0	0.12127	0	0.0329528	0.0174189	0	0	0.0253686	0.0881349	0	0.0674183	0.142217	0.0482753	0	0.036013	0	0	0	0.014	0.242789	0.988445
TCGA-BP-4972-01A-01R-1334-07	0.0641225	0	0.00259728	0.0894502	0	0.128011	0	0.0156557	0.0110689	0	0	0.0090372	0.0112659	0.123069	0.0790966	0.370236	0.0529092	0	0.0356194	0	0	0.00786126	0.001	0.394717	0.919354
TCGA-BP-5169-01A-01R-1426-07	0.0839681	0	0.485007	0.105896	0	0.0698192	0.00548908	0.00867698	0.0354256	0	0	0.0218094	0	0.0398075	0.0367459	0.0616782	0.0228904	0	0.0184058	0	0	0.00438028	0	0.624233	0.781141
TCGA-B2-5633-01A-01R-A277-07	0.0384734	0	0.0328155	0.0691417	0	0.103928	0.0143056	0.0013436	0	0.0959827	0	0.015837	0.0206201	0	0.0580636	0.221669	0.200497	0	0.0932728	0	0.0243527	0.00969789	0.033	0.215102	0.988896
TCGA-B0-5693-01A-11R-1541-07	0.152894	0	0.0138053	0.0569943	0	0.0969323	0	0	0.00290483	0	0.0719252	0.00460634	0.0444797	0	0.0949479	0.0837671	0.127707	0	0.241558	0	0.00747815	0	0.243	0.0868489	1.04026
TCGA-BP-4969-01A-01R-1334-07	0.173159	0	0.105582	0.165753	0	0.115439	0	0	0.00795943	0	0.0143913	0.0628617	0.00646009	0.00452494	0.0910532	0.106603	0.0722315	0	0.0739823	0	0	0	0.284	0.073712	1.06164
TCGA-BP-4165-01A-02R-1289-07	0	0.0497095	0.0891009	0.372821	0	0.0229349	0.0251094	0	0.0157559	0	0.175132	0.0241557	0.0306897	0.000271538	0.0486358	0.0529356	0.00801633	0	0.0847318	0	0	0	0.077	0.160804	1.055
TCGA-CJ-4870-01A-01R-1305-07	0.0968598	0	0.0143774	0.130857	0	0.0872956	0	0	0.00103214	0	0.0579096	0.00338969	0.0619869	0.0578726	0.0340274	0.124946	0.0137349	0	0.290732	0	0.0220385	0.00294074	0.185	0.104356	1.03678
TCGA-B8-5552-01B-11R-1672-07	0.138309	0	0.101947	0.129232	0	0.145419	0.00229686	0	0.0124426	0	0	0	0.00401855	0.0988213	0.0395429	0.184449	0.101355	0	0.0173958	0.013795	0	0.0109745	0	0.411443	0.910408
TCGA-A3-3325-01A-01R-0864-07	0	0.0505986	0.0344245	0.0532858	0	0.303015	0	0	0	0	0.0164704	0.00387973	0.0638001	0	0.0517444	0.248739	0.0871181	0	0.0821489	0	0	0.00477453	0.025	0.223301	0.987838
TCGA-CW-6090-01A-11R-1672-07	0.0576862	0	0.103355	0.209645	0	0.0332512	0.022622	0.00255537	0	0	0	0.0114692	0.037462	0.0768273	0.0187845	0.353912	0.0105542	0	0.0498146	0	0	0.0120612	0	0.511178	0.86334
TCGA-BP-4177-01A-02R-1420-07	0.173675	0	0.0561073	0.0764562	0	0.27113	0	0	0	0	0.0275859	0	0.0147417	0	0.0702062	0.123644	0.0916019	0	0.0695156	0.0252783	5.71609e-05	0	0.278	0.0756472	1.05078
TCGA-BP-4170-01A-02R-1289-07	0.0405774	0	0.105564	0.18516	0	0.181807	0	0.0514763	0	0.0481131	0	0.00719171	0.0018485	0	0.0891504	0.0855714	0.147087	0	0	0.0308013	0	0.0256517	0.066	0.173479	1.01752
TCGA-A3-3357-01A-02R-1420-07	0.0770817	0	0	0.376301	0	0.0698819	0	0.0279152	0.0136812	0	0	0.0284121	0.0299644	0	0.00722103	0.274632	0.0121959	0	0.0827137	0	0	0	0.141	0.125027	1.04775
TCGA-BP-4960-01A-01R-1334-07	0.122693	0	0.118437	0.152786	0	0.162811	0.0124754	0	0.0357807	0	0.0553718	0	0.0941165	0.109584	0.0259737	0.0679897	0	0	0	0.0419208	0	6.05405e-05	0.001	0.387372	0.921876
TCGA-BP-4164-01A-02R-1325-07	0	0.0661565	0.0370926	0.204265	0	0.209087	0	0.0695741	0	0.0103848	0	0	0.0470553	0	0.0934656	0.119049	0.120339	0	0.0122277	0	0	0.0113034	0.426	0.0480562	1.07233
TCGA-CZ-5466-01A-01R-1503-07	0.0351026	0.0545613	0.0215427	0.182213	0	0.131368	0	0.0363114	0.0390956	0	0	0.0272916	0.0117181	0.069491	0.0783833	0.162702	0.127093	0	0.0231269	0	0	0	0	0.461239	0.8873
TCGA-AK-3450-01A-02R-1277-07	0.138559	0	0.162869	0.180745	0	0.101549	0	0	0.000383739	0	0.0499506	0.0214621	0.0677494	0.0488085	0.0643178	0.0245767	0.0306101	0	0.0612433	0	0.0471756	0	0.49	0.0330066	1.07792
TCGA-CJ-4876-01A-01R-1305-07	0.102432	0	0.196464	0.444916	0	0	0.0429392	0.0539178	0.0345651	0	0	0.0273152	0.00502318	0	0.0560237	0.0142093	0.0221951	0	0	0	0	0	0.001	0.361861	0.953614
TCGA-B0-4834-01A-01R-1305-07	0.196193	0	0	0.0804355	0	0.217048	0	0.00147934	0	0	0.138407	0.000822204	0.0282896	0	0.00248614	0.203616	0	0.00806082	0.00191146	0	0.12125	0	0.926	-0.0308658	1.10197
TCGA-B0-5713-01A-11R-1672-07	0.0852668	0	0.0300098	0.226351	0	0.0875697	0	0.00801128	0.0125181	0	0.0455452	0.0395937	0.0607204	0	0.181574	0.0774754	0.0884661	0	0.0568979	0	0	0	0.087	0.155242	1.03706
TCGA-BP-5009-01A-01R-1334-07	0.100059	0	0.110267	0.380963	0	0.0208021	0.0200468	0.0528329	0.0429278	0	0	0.0106704	0.0109246	0	0.0424696	0.116725	0.0301815	0.000765881	0.0556049	0	0	0.00475867	0	0.452586	0.890904
TCGA-CJ-4900-01A-01R-1334-07	0.0600835	0	0.41482	0.247749	0	0	0.029295	0.0178957	0.0355544	0	0.00945394	0	0.00549549	0.0232042	0.0560424	0.0697464	0.00805955	0	0.00647285	0	0	0.0161274	0	0.623507	0.781584
TCGA-BP-5186-01A-01R-1426-07	0.170589	0	0.30164	0.170513	0	0.0665123	0	0	0.009804	0	0	0.0170598	0.00557745	0	0.0508684	0.0148102	0.107772	0	0.0848536	0	0	0	0	0.489704	0.872388
TCGA-A3-3370-01A-02R-1420-07	0	0.0336469	0.0485765	0.417456	0	0.0658751	0	0.0232349	0	0.0535677	0	0.00531819	0.00555161	0	0.0769164	0.123184	0.122602	0	0.02237	0	0	0.00170097	0.001	0.358121	0.942016
TCGA-B0-4810-01A-01R-1503-07	0.0557113	0	0.079866	0.403946	0	0.0558721	0.0295677	0.0431523	0.0242851	0	0	0.0543644	0.0255913	0	0.056752	0.105177	0.023051	0	0.0426645	0	0	0	0.002	0.328959	0.95893
TCGA-CJ-4916-01A-01R-1426-07	0	0.0611083	0.105955	0.459883	0	0	0	0.034569	0.0265025	0.0770159	0	0.0337107	0.000735802	0	0.080303	0.0549339	0.0652824	0	0	0	0	0	0	0.585919	0.810415
TCGA-B0-4846-01A-01R-1277-07	0.00988054	0.0137755	0.00335887	0.33529	0	0.166344	0.0082128	0.0671909	0	0.0115185	0	0.0231621	0.0104716	0.000704328	0.162402	0.0673693	0.0375646	0	0.0468312	0	0.026614	0.00930976	0.014	0.254665	1.00703
TCGA-B8-5158-01A-01R-1420-07	0	0.0511605	0.0314727	0.214914	0	0.167372	0	0	0.0709812	0	0.0263983	0	0.0344374	0.0216346	0.123461	0.0650752	0.14208	0	0	0.0123294	0.0114332	0.027251	0.022	0.230748	0.995599
TCGA-B0-5695-01A-11R-1541-07	0.125573	0	0.128615	0.277269	0	0.0817997	0	0	0.0170658	0	0.0674925	0	0.0334985	0.00935026	0.0431333	0.0498275	0.0120481	0	0.150077	0	0	0.00425065	0.369	0.0572351	1.07443
TCGA-BP-5176-01A-01R-1426-07	0.0079218	0.107138	0.040896	0.226575	0	0.0835602	0	0	0	0	0.0284198	0.0668973	0.0263868	0.0888895	0.0645895	0.0855037	0.0322106	0	0.141012	0	0	0	0.034	0.212899	0.997138
TCGA-A3-3374-01A-02R-1325-07	0.00944494	0.0204583	0	0.0104747	0	0.0215407	0	0.00242557	0	0	0.0146455	0	0	0.716398	0.0050777	0.162689	0	0	0.0368453	0	0	0	0	0.846558	0.538279
TCGA-CZ-5470-01A-01R-1503-07	0.0058525	0.0455862	0.0875587	0.314992	0	0.0796944	0	0	0.0492704	0	0	0.0513843	0.0200299	0	0.0627428	0.0927291	0.115916	0	0.0686014	0	0.0020111	0.00363076	0.002	0.338037	0.945433
TCGA-CZ-5463-01A-01R-1503-07	0	0.0530754	0.0219615	0.184379	0	0.140198	0	0.0245866	0	0.0875115	0	0.0062075	0	0	0.176261	0.176918	0.106558	0	0.0223434	0	0	0	0.016	0.235208	1.00085
TCGA-BP-4807-01A-01R-1305-07	0.055332	0	0.00069134	0.0377233	0	0.115058	0	0	0.00231017	0	0.0239639	0.0101704	0.0122396	0	0.0444952	0.325743	0.272327	0.00261709	0	0.051436	0.0157859	0.0301071	0.013	0.258814	0.980057
TCGA-CJ-4908-01A-01R-1426-07	0.103027	0	0.104543	0.16953	0	0.147595	0	0.00860619	0	0	0.0194834	0.0171479	0.0156769	0	0.0781033	0.150663	0.080626	0	0.0927962	0	0	0.0122025	0.002	0.333972	0.943795
TCGA-BP-4352-01A-01R-1289-07	0	0.0873203	0.186937	0.0320652	0	0.292054	0	0	0.0467056	0	0	0.0907079	0.0179683	0	0.0780151	0.1488	0	0	0.0194273	0	0	0	0.125	0.132589	1.0438
TCGA-A3-A8OU-01A-11R-A37O-07	0.0899369	0	0.156702	0.128511	0	0.167274	0	0	0.032693	0	0.0490534	0.00451742	0.0405536	0	0.0756489	0.156499	0.0793654	0	0.0192454	0	0	0	0.001	0.381648	0.923992
TCGA-AK-3434-01A-02R-1277-07	0.0559566	0	0.0014074	0.466065	0	0.084123	0.0194414	0.0251576	0	0.041471	0.0208552	0	0	0	0.0979754	0.162754	0	0	0.0247927	0	0	0	0.007	0.287141	0.992689
TCGA-CJ-5683-01A-11R-1541-07	0	0.119897	0.0244994	0.235641	0	0.116626	0.0230901	0	0	0	0.0492823	0	0.0188651	0	0.0464236	0.193161	0.122534	0	0.00303707	0	0.046943	0	0.849	-0.018075	1.08627
TCGA-A3-3326-01A-01R-0864-07	0.0653558	0	0.172133	0.0537385	0	0.229565	0	0	0	0	0.0194596	0.00414444	0.0280039	0	0.0654601	0.10752	0.144349	0	0.109631	0	0	0.000639087	0	0.453528	0.892696
TCGA-B0-4699-01A-01R-1277-07	0.00579784	0	0	0.52278	0	0	0.0578331	0.028192	0.00046951	0.046465	0	0.0177422	0	0	0.0548023	0.132368	0.0839048	0	0	0.00192978	0.0434851	0.00423085	0.002	0.332836	0.964426
TCGA-B8-5550-01A-01R-1541-07	0.0674628	0	0.00212086	0.155555	0	0.140278	0.0128157	0.00251484	0.0271204	0	0.0122114	0	0	0.161797	0.0653967	0.262382	0	0	0.048526	0	0	0.0418188	0.001	0.360911	0.934477
TCGA-A3-A8OW-01A-11R-A37O-07	0.0615749	0	0.0630895	0.434638	0	0.0278792	0	0.00414016	0.0406456	0	0	0.0440442	0.00418494	0	0.0366522	0.105891	0.0521084	0	0.124142	0	0	0.00101021	0.116	0.137474	1.04731
TCGA-B2-3923-01A-02R-1325-07	0.165831	0	0	0.0669089	0	0.178534	0	0	0.00463622	0	0.0417584	0.0138833	0.0603545	0.0145622	0.0534198	0.149243	0.039978	0	0.158784	0	0.0521073	0	0.656	0.00826679	1.06488
TCGA-BP-4967-01A-01R-1334-07	0.0814733	0	0.147972	0.117939	0	0.142455	0	0	0	0	0.0235974	0.01957	0.00238332	0	0.0510149	0.183792	0.0285251	0	0.174744	0	0	0.0265341	0.002	0.350966	0.936482
TCGA-BP-5201-01A-01R-1426-07	0	0.00951189	0.182831	0.37832	0	0.0132031	0.0222663	0.0443891	0.0445916	0.0860571	0	0.0142763	0	0	0.0849803	0.0613503	0.0509772	0	0.00302317	0	0.00422284	0	0.005	0.315606	0.97136
TCGA-CJ-5677-01A-11R-1541-07	0.0757641	0	0.0621024	0.0771964	0	0.0953923	0	0	0.0254174	0	0.00780977	0.00166261	0.000651016	0.258862	0.0431928	0.305462	0	0	0.0140838	0	0	0.0324041	0.001	0.354699	0.942544
TCGA-BP-4167-01A-02R-1325-07	0	0.0508726	0.0811573	0.269388	0	0.102663	0.0453757	0.00952365	0.0127886	0.0297482	0	0.0292126	0.0104745	0	0.0619922	0.141253	0.0811936	0	0.0743559	0	0	0	0	0.525076	0.85591
TCGA-CW-6097-01A-11R-1672-07	0.123446	0	0.298433	0.121129	0	0.131318	0.033258	0	0	0.0195078	0	0	0.00474562	0.0389713	0.0820068	0.054856	0.0649284	0	0.0274	0	0	0	0	0.702986	0.73554
TCGA-B8-5162-01A-01R-1420-07	0.0649158	0	0.294356	0.220988	0	0.104361	0.0240757	0.012783	0	0	0	0	0	0.0153937	0.0499135	0.170958	0.025832	0	0	0	0	0.0164233	0	0.516592	0.855438
TCGA-CJ-6031-01A-11R-1672-07	0.0284686	0.0419957	0.0554186	0.249657	0	0.0976186	0.0194854	0	0.011231	0.0146635	0	0.0364363	0.011476	0	0.0730325	0.198825	0.0390858	0	0.122607	0	0	0	0.001	0.395731	0.917341
TCGA-CJ-4639-01A-02R-1325-07	0	0.0305979	0.0789983	0.433253	0	0.127692	0	0.0380893	0	0.0722994	0	0.0189235	0	0	0.0697494	0.0640594	0.0388941	0	0.0274439	0	0	0	0	0.398477	0.930814
TCGA-BP-4759-01A-01R-1289-07	0.0376409	0	0	0.354896	0	0.121826	0	0.0033379	0.0134082	0	0.0286539	0.0512682	0.0380529	0.0255594	0.0543323	0.158081	0.0311326	0.00330262	0.078508	0	0	0	0.014	0.248514	0.995098
TCGA-BP-4986-01A-01R-1334-07	0.0541623	0	0.18039	0.116353	0	0.19331	0	0	0.0125692	0	0	0.0204001	0.0794911	0	0.0406473	0.274608	0	0	0	0.0206178	0	0.00745168	0	0.422086	0.905451
TCGA-B0-5075-01A-01R-1334-07	0	0.0675375	0.0154382	0.223426	0	0.0286973	0	0.0290209	0.0256342	0	0	0	0	0.161985	0.0378363	0.256904	0.0789813	0	0	0.0230488	0.0290256	0.0224655	0.001	0.358053	0.935842
TCGA-BP-4775-01A-01R-1289-07	0.0617226	0.0109448	0.128661	0.110856	0	0.121075	0.00689208	0.0342411	0.000639025	0	0.0497463	0	0.109697	0.0185075	0.169637	0.0444132	0.08194	0	0.00965483	0.00692963	0.0344433	0	0.092	0.151899	1.02875
TCGA-CJ-4888-01A-01R-1305-07	0.0762585	0	0.14139	0.359637	0	0.100022	0.0638676	0.0211903	0	0	0	0	0.0134112	0	0.0761567	0.0562086	0.03459	0	0.0350169	0	0	0.0222509	0.001	0.38985	0.924553
TCGA-AK-3431-01A-02R-1277-07	0.076075	0	0.094026	0.100066	0	0.250668	0	0	0	0	0.0925261	0.000240472	0.0446458	0.136886	0.0374952	0.11567	0	0	0.0442063	0	0	0.0074954	0.014	0.245537	0.983849
TCGA-BP-4338-01A-01R-1289-07	0.0782703	0	0.129919	0.09166	0	0.163243	0.00471576	0	0.0245583	0	0	0.00318399	0	0.0307399	0.0345509	0.371519	0.0109374	0	0.0230764	0	0	0.0336257	0.002	0.33939	0.943616
TCGA-B0-4701-01A-01R-1277-07	0.126397	0	0.0454526	0.220185	0	0.265616	0.0368949	0	0.0163297	0	0.0293007	0	0.0267646	0	0.0888168	0.0631033	0.0714985	0	0.00545382	0.00366045	0	0.00052648	0.006	0.304164	0.967628
TCGA-A3-3308-01A-02R-1325-07	0.147018	0	0.0908149	0.0990989	0	0.102274	0.0107698	0	0	0	0.035649	0	0.0374791	0.0210331	0.117217	0.22927	0.0392995	0	0.0700773	0	0	0	0.001	0.375869	0.926218
TCGA-B0-4821-01A-01R-1503-07	0.0287355	0	0.0739697	0.328457	0	0.0292511	0.0329049	0.0338983	0.0123568	0	0.0878447	0.0355969	0	0.239472	0.0466622	0.0296684	0	0	0.0211828	0	0	0	0	0.445556	0.895896
TCGA-B0-4813-01A-01R-1277-07	0.0645598	0	0	0.0370001	0	0.241871	0	0	0.0496204	0	0	0.0517978	0.0193594	0.0981461	0.0473656	0.268157	0	0	0	0.121394	0	0.000729087	0.029	0.21888	1.00039
TCGA-CZ-5459-01A-01R-1503-07	0.0724287	0	0.0644862	0.316926	0	0.121534	0	0	0.0552775	0	0	0.0628056	0.00530748	0.0788782	0.096193	0.0146401	0.0257504	0.000567582	0.0795619	0	0	0.00564335	0.015	0.237923	1.00258
TCGA-B0-5108-01A-01R-1420-07	0.0581326	0	0.0353624	0.0930726	0	0.204067	0.041231	0	0.0331529	0	0.0577515	0	0.00556021	0.226165	0.07523	0.106602	0.015425	0	0	0.0177628	0	0.0304851	0.001	0.371449	0.929879
TCGA-CZ-4862-01A-01R-1305-07	0.0229621	0	0.108155	0.483363	0	0.105692	0.00254763	0.0109362	0.00153934	0.00715771	0	0	0.0288592	0	0.0945335	0.0982422	0.0254291	0	0.0105832	0	0	0	0.005	0.309799	0.976523
TCGA-MM-A564-01A-11R-A266-07	0	0.0970762	0	0.145908	0	0.0167541	0	0	0	0	0.33487	0	0.153207	0.0330723	0.0340393	0.0888927	0	0	0.0961802	0	0	0	0.036	0.207597	1.02494
TCGA-CJ-4881-01A-01R-1305-07	0.0966285	0	0.171308	0.246442	0	0.120311	0.0221303	0	0.0430126	0.00136101	0.0177695	0	0.0385494	0.00676927	0.0269954	0.146656	0.0199032	0	0	0	0	0.0421638	0	0.484322	0.874141
TCGA-B0-5077-01A-01R-1334-07	0.0487558	0	0.0296779	0.215968	0	0.161274	0	0.012076	0	0	0.0426958	0.0104198	0	0.154228	0.07748	0.203678	0.00516615	0	0.0385806	0	0	0	0.007	0.281449	0.972597
TCGA-B0-5092-01A-01R-1420-07	0.0199367	0	0.0746093	0.557877	0	0	0.00337586	0.046004	0.051097	0.0307898	0	0.0425434	0	0	0.0703883	0.0684822	0.0259562	0	0.00893977	0	0	0	0	0.577506	0.816251
TCGA-EU-5905-01A-11R-1672-07	0.0862745	0	0.110798	0.0668219	0	0.231643	0	0	0.00343558	0	0.0133987	0.0322253	0.0215721	0	0.0481037	0.273641	0.0392841	0	0.0588908	0	0	0.013912	0.116	0.137299	1.02347
TCGA-BP-5168-01A-01R-1420-07	0	0.0260794	0.00428809	0.246541	0	0.0933564	0	0.00935753	0.00206792	0.00628918	0	0.108936	0.0199597	0.0673549	0.126739	0.0741213	0.07328	0	0.14163	0	0	0	0.097	0.149039	1.03737
TCGA-B4-5832-01A-11R-1672-07	0	0.163312	0.00790642	0	0	0.302355	0.0244679	0.00935663	0	0.0568538	0	0.0275739	0	0	0.0993921	0.105062	0.0366906	0	0.107212	0	0.0397961	0.0200217	0.402	0.0509716	1.05959
TCGA-B8-5163-01A-01R-1420-07	0.0529359	0	0.0866419	0.246948	0	0.167432	0.0340249	0.0585988	0	0.00515521	0	0.0107157	0.0106395	0.00270857	0.0935655	0.124724	0.0225721	0	0.0673079	0	0	0.0160298	0.001	0.363509	0.934349
TCGA-DV-5575-01A-01R-1541-07	0.0943709	0	0.0891799	0.261509	0	0.171193	0	0.00374562	0	0.0177907	0	0.0111841	0	0	0.0547497	0.0871411	0.169725	0	0.0145546	0	0.0089905	0.0158662	0.007	0.283669	0.970436
TCGA-CW-5580-01A-01R-1672-07	0.0921015	0	0.104547	0.0230755	0	0.151389	0	0.00430715	0	0	0.0364844	0.022321	0.196357	0	0.0648616	0.156662	0.0813956	0.031354	0	0.0160528	0	0.0190911	0.067	0.17123	1.0096
TCGA-B0-5692-01A-11R-1541-07	0	0.00518744	0.171348	0.53456	0	0	0	0.028212	0.0618141	0.00851186	0	0.0440263	0.000677566	0	0.0616338	0.0379724	0.0458853	0	0.000171089	0	0	0	0	0.480646	0.882067
TCGA-CJ-4640-01A-02R-1325-07	0	0.0591817	0.0123283	0.30185	0	0.153052	0.00451179	0	0.00811422	0.0393355	0	0.0294913	0.0352693	0	0.105274	0.0877563	0.0945465	0	0.0663791	0	0	0.00290985	0.001	0.369612	0.933489
TCGA-A3-3316-01A-01R-0864-07	0.0558089	0	0	0.0466882	0	0.0633965	0	0.00452905	0	0.00387175	0	0.0228505	0.0247347	0.0604199	0.0468424	0.402978	0.18171	0	0	0.0392593	0.000539586	0.0463712	0.014	0.242373	0.995676
TCGA-BP-4797-01A-01R-1305-07	0.0671349	0	0.0977489	0.249428	0	0.102348	0.0164934	0.0282625	0	0	0	0.000592443	0.0296535	0	0.071462	0.146307	0.136838	0	0.0261761	0	0	0.0275555	0.001	0.382059	0.923287
TCGA-BP-5195-01A-02R-1426-07	0.0984304	0	0.051676	0.124562	0	0.251844	0	0	0.022351	0	0.0432008	0	0.0829255	0	0.0634564	0.220427	0.0115044	0	0.0163891	0	0	0.0132328	0.034	0.211147	0.998873
TCGA-B0-5691-01A-11R-1541-07	0.16249	0	0.185271	0.113053	0	0.100252	0	0	0.00926089	0	0	0.00539241	0.0225887	0.0529789	0.120977	0.054769	0.0790044	0	0.089776	0	0	0.00418682	0	0.528261	0.851084
TCGA-BP-5006-01A-01R-1334-07	0.0412481	0.0103191	0	0.0932132	0	0.0997979	0	0	0	0	0.11387	0	0.0464628	0	0.0427366	0.151774	0.314927	0	0	0.0407929	0.0385099	0.00634809	0.221	0.0931223	1.04052
TCGA-CZ-5469-01A-01R-1503-07	0.0493185	0	0.146789	0.155588	0	0.115194	0	0	0.0200763	0	0	0.0572322	0.0224914	0.0690457	0.0233784	0.23231	0.071923	0	0.0366535	0	0	0	0.339	0.0615915	1.05608
TCGA-BP-4999-01A-01R-1334-07	0.104122	0	0	0.0372249	0	0.224496	0	0	0	0	0.0569776	0	0.0252838	0	0.0564523	0.14778	0.0593885	0	0.281511	0	0	0.00676304	0.245	0.085368	1.04349
TCGA-EU-5904-01A-11R-1672-07	0.114747	0	0.0227776	0.142798	0	0.228587	0.0115336	0.00493133	0	0	0.107775	0	0.107534	0.00809781	0.0655642	0.0229932	0.064809	0.000194406	0.0333982	0.0212212	0.0305981	0.0124417	0.37	0.056999	1.06498
TCGA-B2-3924-01B-03R-A277-07	0.0600104	0	0.0169671	0.251519	0	0.177256	0	0.0161188	0	0.0807549	0	0.00492562	0	0	0.158597	0.161241	0.0244332	0	0.027401	0	0.0207765	0	0.017	0.233595	1.00838
TCGA-B2-3924-01A-02R-A277-07	0	0.049896	0.0962649	0.304408	0	0.0459866	0.0190208	0.037431	0	0.143395	0	0.0132907	0.000904222	0	0.0951574	0.0579738	0.116478	0	0.0197936	0	0	0	0	0.421749	0.908607
TCGA-BP-5189-01A-02R-1426-07	0.0403235	0	0.0607436	0.101993	0	0.280765	0	0	0	0	0	0	0.0918389	0	0.0893823	0.157055	0.00805976	0.00242726	0.103664	0	0	0.0637466	0.015	0.237409	0.984665
TCGA-B0-5812-01A-11R-1672-07	0.0581476	0	0.125708	0.157296	0	0.186867	0.0101223	0	0.0100676	0	0.056542	0	0.0402003	0	0.102702	0.106567	0.101049	0	0.0447309	0	0	0	0.094	0.150119	1.02261
TCGA-A3-3385-01A-02R-1420-07	0.080977	0	0	0.0430947	0	0.102748	0	0	0.0151842	0	0.0921785	0	0.0648197	0	0.0278007	0.225525	0.184347	0	0.14841	0	0	0.0149145	0.849	-0.0181169	1.0726
TCGA-BP-4787-01A-01R-1305-07	0.0414867	0	0	0.10585	0	0.126161	0	0	0.0456499	0	0.0368711	0.00606753	0.0371265	0.0243098	0.0728415	0.38689	0.00950832	0	0.0288063	0	0.0233615	0.05507	0.004	0.317882	0.954021
TCGA-BP-4325-01A-02R-1289-07	0	0.0378082	0.0283158	0.498826	0	0.0251703	0	0.0250863	0	0.0175481	0	0	0.0241396	0	0.0536151	0.117532	0.147107	0	0	0.0201555	0.000663748	0.00403288	0.006	0.293789	0.976293
TCGA-B8-4151-01A-01R-1188-07	0	0.0870825	0.0473999	0.0775554	0	0.169646	0.0072486	0	0	0.000816504	0.0735588	0	0.0271037	0	0.102739	0.252153	0.0483052	0	0.0680532	0	0	0.038338	0.372	0.0566545	1.05218
TCGA-BP-4982-01A-01R-1334-07	0.0711665	0	0.0335164	0.114831	0	0.217056	0	0	0	0	0.0308193	0.0060987	0.0271875	0	0.0731852	0.194294	0.118309	0	0.110402	0	0	0.00313556	0.032	0.216403	0.98934
TCGA-B0-4713-01A-01R-1277-07	0.147957	0	0.144452	0.257064	0	0.113189	0	0	0.0526521	0	0.00756223	0.0660552	0.0104293	0.0514584	0.0736744	0.0247468	0.0113173	0	0.0393301	0	0	0.000111711	0.001	0.389939	0.926675
TCGA-CJ-4902-01A-01R-1426-07	0.0750828	0	0.0614874	0.176229	0	0.127988	0.00785687	0.0104949	0.00385033	0	0.0464375	0.00735508	0.0109802	0.0508646	0.068235	0.226121	0.0347665	0	0.0834218	0	0	0.00882899	0	0.40351	0.913819
TCGA-B0-5399-01A-01R-1503-07	0	0.0723897	0.035884	0.160694	0	0.247098	0	0	0.0662249	0.0047307	0.0236774	0.00885843	0.0331701	0.0382909	0.150566	0.000110935	0.158306	0	0	0	0	0	0.001	0.377521	0.930258
TCGA-B0-4707-01A-01R-1277-07	0.0662002	0	0.19269	0.498483	0	0	0.017835	0.0399356	0.00942803	0	0.0268255	0.0140694	0.0239058	0.0352417	0.0588038	0	0.0123849	0	0.00419767	0	0	0	0	0.422206	0.9169
TCGA-CZ-4865-01A-02R-1503-07	0.134637	0	0.415487	0.142947	0	0.0322483	0.0132239	0	0.0109534	0	0	0.0257608	0.00647964	0	0.0480763	0.0773066	0.0399367	0	0.0436819	0	0	0.00926103	0	0.735698	0.688224
TCGA-BP-4344-01A-01R-1289-07	0.121344	0	0.00907373	0.0427588	0	0.16304	0	0.003633	0	0	0.0569159	0.00181109	0.119297	0	0.0300742	0.145999	0.174368	0	0	0.0905663	0.0411193	0	0.372	0.0565868	1.04757
TCGA-DV-5565-01A-01R-1541-07	0.0688547	0	0.0718772	0.154318	0	0.124183	0	0.00824852	0.0200482	0	0.072066	0	0.0719608	0.058154	0.0754429	0.142857	0.0613049	0.00871847	0.031599	0.000902234	0.00851032	0.0209549	0.099	0.147285	1.01844
TCGA-AK-3436-01A-02R-1325-07	0.0738516	0	0.147442	0.202389	0	0.225858	0	0	0	0	0.0131733	0	0	0.126546	0.0303513	0.13359	0	0	0.0467996	0	0	0	0.009	0.270925	0.977965
TCGA-A3-A6NJ-01A-12R-A33J-07	0.0555876	0	0.120191	0.409396	0	0.0438076	0	0.0146038	0.022105	0	0	0.0787348	0.0323451	0.0178307	0.0950004	0.0320112	0.0416298	0	0.0289797	0	0.00777786	0	0	0.39908	0.923874
TCGA-BP-5191-01A-01R-1426-07	0.0758289	0	0.140913	0.124236	0	0.266423	0.0303042	0	0.0491206	0.0258718	0	0.0346307	0.0128121	0.0303443	0.0728212	0.0616845	0.0320574	0	0.0365753	0	0	0.00637708	0	0.43682	0.898705
TCGA-B8-4154-01A-01R-1188-07	0	0.0674933	0.0054269	0.293547	0	0.13275	0	0	0.00670364	0	0.0779021	0.00310725	0.0319848	0	0.131695	0.131366	0.0686845	0	0.024796	0	0.0245438	0	0.023	0.230355	1.00258
TCGA-B0-4688-01A-01R-1277-07	0	0.0549373	0.0582778	0.0444329	0	0.267285	0.0539119	0	0.00217502	0	0.0176299	0.0808533	0.00287347	0	0.0132179	0.271676	0	0	0.0881955	0	0.0292214	0.015312	0.173	0.110823	1.03608
TCGA-CJ-5671-01A-11R-1541-07	0.0786249	0	0.0494383	0.164897	0	0.14142	0.0191674	0.00284231	0.0409447	0	0	0.000503265	0	0.108382	0.0397802	0.157038	0.121467	0	0.0701186	0	0	0.00537614	0.001	0.372399	0.927308
TCGA-CJ-4920-01A-01R-1426-07	0.0876955	0	0.0686551	0.125075	0	0.204889	0	0.00716051	0.0259798	0	0.0663641	0	0.0185743	0.0380025	0.0463275	0.236275	0	0	0	0.030897	0.0184498	0.0256546	0.034	0.213894	0.996796
TCGA-BP-5177-01A-01R-1426-07	0.138485	0	0.146418	0.149848	0	0.155422	0	0.00382132	0.0478612	0.0223033	0.00685012	0.0348925	0.00377811	0.0992934	0.0786283	0.0351157	0.0165872	0	0.0606967	0	0	0	0	0.430829	0.901723
TCGA-B0-4842-01A-02R-1420-07	0.04276	0.000980017	0.146504	0.205893	0	0.0382192	0.0418298	0.0147271	0.0981468	0	0	0.0193476	0.0140186	0.143105	0.0548571	0.0862915	0.0358572	0	0.0309926	0	0	0.0264699	0	0.404382	0.913582
TCGA-DV-A4VX-01A-11R-A266-07	0.0864495	0	0.0656049	0.329934	0	0.0570431	0	0.0387575	0.0480718	0	0	0.0156819	0.0140188	0.146701	0.0675683	0.085719	0.0117162	0	0	0.0106918	0	0.0220429	0.159	0.117398	1.05215
TCGA-CJ-6030-01A-11R-1672-07	0.0638344	0.00178857	0.118984	0.187339	0	0.141093	0.0400002	0	0.0134381	0.00641489	0.022019	0	0.00806569	0	0.0407772	0.211945	0.0436716	0.0054688	0.0644085	0	0	0.0307513	0	0.470669	0.884136
TCGA-B0-4818-01A-01R-1503-07	0.114388	0	0.54456	0.137871	0	0.0198816	0	0.0124467	0.00339887	0	0.0003982	0.0176731	0.0186753	0	0.0448358	0.0203989	0.0325599	0	0.0270522	0	0	0.0058607	0	0.67103	0.743337
TCGA-B0-5706-01A-11R-1541-07	0.0823382	0	0.441045	0.279476	0	0.030152	0.0528232	0.0202647	0.0147952	0	0	0	0	0.0174822	0.0262251	0.0211157	0.00208235	0	0.000835301	0	0	0.0113654	0	0.709178	0.707474
TCGA-BP-4973-01A-01R-1334-07	0.0624452	0	0	0.207698	0	0.339284	0.00319316	0.0221802	0	0	0.00788133	0	0.0165174	0	0.0838952	0.129947	0.0935347	0	0.0148628	0	0	0.0185608	0.042	0.197889	1.02004
TCGA-B8-5165-01A-01R-1420-07	0.140597	0	0.155329	0.0765017	0	0.163955	0.0101282	0	0	0.0075725	0.00889236	0	0.00467858	0	0.0518725	0.130685	0.172942	0	0.0751445	0	0	0.00170294	0	0.4202	0.906713
TCGA-CJ-4901-01A-01R-1426-07	0.0562803	0	0.0889139	0.319076	0	0.128129	0	0.0724527	0.0392749	0.059633	0	0	0	0.0118228	0.103997	0.0679678	0.0455285	0	0	0	0	0.00692528	0.001	0.391992	0.928515
TCGA-B0-5110-01A-01R-1420-07	0.119176	0	0.00824678	0.130199	0	0.231943	0	0	0.0262758	0	0.0376539	0	0.0345062	0	0.0955689	0.164285	0.113323	0	0	0.0315991	0	0.00722253	0.49	0.0330274	1.0711
TCGA-B0-4838-01A-01R-1305-07	0.0864356	0	0.0659712	0.653529	0	0	0.00496987	0.0316647	0.0248673	0	0	0.0084407	0.0130288	0.00377406	0.0460265	0.0183155	0.0123559	0	0.0306207	0	0	0	0	0.432644	0.920318
TCGA-BP-4968-01A-01R-1334-07	0.0175145	0	0.159702	0.350795	0	0.103094	0.00260158	0.0266725	0.0174219	0.0371365	0	0.026326	0	0	0.0908616	0.0860279	0.067932	0	0.00790605	0	0	0.00600884	0	0.494229	0.868427
TCGA-A3-A8OX-01A-11R-A37O-07	0.104584	0	0.0611726	0.153131	0	0.268372	0.0249816	0	0.0343211	0	0.0360704	0	0.0289096	0.0247842	0.111969	0.0723369	0.0586055	0	0.0207619	0	0	0	0.016	0.235087	0.995868
TCGA-A3-A6NN-01A-12R-A33J-07	0.0531143	0	0	0.141687	0	0.195029	0	0	0.0127641	0	0.206899	0	0.0284144	0	0.082236	0.116587	0.121962	0	0.0409532	0	0	0.000353692	0.017	0.233647	0.999078
TCGA-B0-4814-01A-01R-1277-07	0.11357	0	0.201023	0.173162	0	0.0942065	0	0	0.0488018	0	0.000431667	0.0396835	0.0245666	0.0351693	0.057064	0.120221	0.0227789	0	0.0527967	0	0.0094921	0.00703294	0	0.429999	0.901894
TCGA-B0-4823-01A-02R-1420-07	0.0715152	0	0.131001	0.316209	0	0.0599312	0.000268812	0	0.014147	0.0262105	0	0.000916182	0	0	0.0580154	0.153221	0.130067	0	0.0373803	0	0.00111621	0	0	0.423767	0.904668
TCGA-B0-5098-01A-01R-1420-07	0.213861	0	0.0664745	0.207654	0	0.0410993	0	0	0.126519	0	0.0235752	0	0	0.200222	0.0390715	0	0	0	0	0.0778146	0	0.00370927	0.389	0.0532018	1.08378
TCGA-B0-5711-01A-11R-1672-07	0.0627791	0	0.0798691	0.13417	0	0.245224	0	0.0012363	0	0	0.0335357	0	0.0283758	0.0500191	0.0816139	0.107028	0.0646093	0	0.111539	0	0	0	0.006	0.298778	0.958573
TCGA-AK-3454-01A-02R-1277-07	0.137223	0	0.103589	0.374423	0	0.0362995	0	0	0.0756511	0.0038055	0	0.00891822	0.0091195	0.00233099	0.00431806	0.213547	0.00396015	0	0.0268139	0	0	0	0	0.400119	0.919515
TCGA-BP-4782-01A-02R-1420-07	0	0	0.108634	0.232371	0	0.0699833	0.0247474	0.0154059	0.0161751	0.0356406	0	0.0055443	0	0.0310455	0.069868	0.209044	0.127576	0	0.0333786	0	0	0.0205868	0.002	0.351358	0.936501
TCGA-CZ-5451-01A-01R-1503-07	0.0350406	0.0514643	0.0226938	0.248268	0	0.0744895	0	0	0.0706705	0.0100293	0.0384946	0.057394	0.024298	0.0340472	0.0518733	0.176365	0.0114858	0	0.0933862	0	0	0	0.66	0.0078787	1.08871
TCGA-B0-4816-01A-01R-1503-07	0.0124871	0.0274844	0	0.133167	0	0.171822	0	0	0	0	0.0912834	0	0.288612	0	0.0390193	0.223075	0	0.00214513	0.0023821	0	0	0.00852322	0.035	0.209285	1.00574
TCGA-A3-3311-01A-02R-1325-07	0.0693482	0	0.133245	0.190241	0	0.155764	0	0.0161241	0.000105678	0.00537796	0	0.0134829	0.117917	0	0.0803512	0.150555	0.0418205	0	0.0232195	0	0	0.00244739	0.008	0.276844	0.970173
TCGA-CZ-4866-01A-01R-1503-07	0.0858981	0	0.0566632	0.0740892	0	0.0717282	0	0	0	0	0	0.020496	0.0119708	0.109431	0.0411065	0.363028	0.10636	0	0.0203967	0	0	0.0388326	0.025	0.222564	0.998867
TCGA-BP-5182-01A-01R-1426-07	0.0193327	0.0486929	0.0416158	0.189964	0	0.144543	0.0155816	0	0.0349443	0	0	0.0243671	0.0292968	0.040708	0.0688485	0.234871	0.0633631	0	0.0438717	0	0	0	0	0.444029	0.895588
TCGA-CJ-6033-01A-11R-1672-07	0.105381	0	0.0114007	0.181767	0	0.0571226	0.0017497	0	0.0777503	0	0.076445	0	0.0561408	0.183784	0.0671236	0.15973	0	0	0.021605	0	0	0	0.141	0.12474	1.03795
TCGA-B0-4819-01A-01R-1277-07	0.0831965	0	0.0964725	0.413226	0	0.101309	0.00133553	0.0745944	0.00961756	0.00720987	0	0.0600819	0.00542971	0.0116667	0.0596982	0.0518525	0.0243089	0	0	0	0	0	0	0.441642	0.904069
TCGA-G6-A5PC-01A-11R-A33J-07	0.0122496	0.0298736	0.0901026	0.496324	0	0	0.0470546	0.00891953	0.0794489	0	0	0.0176231	0.0297712	0	0.050889	0.0619764	0.0629857	0	0.0127821	0	0	0	0.001	0.355255	0.949116
TCGA-BP-4992-01A-01R-1334-07	0.0776077	0	0.0686587	0.308537	0	0.217826	0.0473099	0.0791402	0.0510852	0	0	0.0176713	0.0125215	0	0.0444979	0.056712	0.00840238	0	0.0100298	0	0	0	0.001	0.391448	0.933324
TCGA-CZ-4864-01A-01R-1503-07	0	0.0474763	0.0143983	0.380534	0	0.0625052	0	0.0552722	0.00385184	0.0578894	0	0	0.00891147	0	0.119376	0.133198	0.0908128	0	0.0226726	0	0	0.00310117	0.001	0.375603	0.934195
TCGA-BP-5198-01A-01R-1426-07	0.116328	0	0.187074	0.126628	0	0.10011	0.0589975	0	0.0214614	0	0.0707289	0	0	0.192141	0.0190517	0.0947257	0	0.00117933	0.00516805	0.000706647	0	0.00569987	0	0.477019	0.878219
TCGA-BP-4349-01A-01R-1289-07	0.123416	0	0.0995253	0.222411	0	0.22004	0.00037841	0	0	0	0.0687675	0	0.0197964	0	0.0858684	0.145553	0.00760628	0	0.00197432	0	0	0.00466399	0.326	0.0642051	1.07922
TCGA-CJ-4878-01A-01R-1305-07	0.0146538	0.0785413	0.00565932	0.016133	0	0.257488	0	0	0	0	0.113659	0	0.0573684	0	0.135415	0.136958	0.0210657	0	0.0738995	0	0.0827333	0.00642604	0.589	0.0180077	1.07368
TCGA-CJ-5672-01A-11R-1541-07	0.0233991	0	0.13762	0.403648	0	0.0241426	0	0.0200302	0.0250138	0	0	0.0582903	0.017509	0	0.0645712	0.0648232	0.075904	0	0.0777279	0	0	0.00732063	0	0.498057	0.866302
TCGA-BP-4765-01A-01R-1289-07	0.121037	0	0.101125	0.066324	0	0.0610495	0.0409892	0	0	0	0.158743	0	0.0676629	0	0.0299862	0.123788	0.123276	0	0.0724319	0	0.0335874	0	0.245	0.0856781	1.0394
TCGA-BP-4970-01A-01R-1334-07	0.0778633	0	0.0614786	0.251539	0	0.205107	0.00831948	0	0	0	0	0	0.0501968	0	0.0694236	0.129239	0.118828	0	0.0240535	0	0	0.00395055	0.002	0.343154	0.94216
TCGA-A3-3322-01A-02R-1325-07	0.0567051	0	0	0.031879	0	0.150325	0	0	0.00989038	0	0.0279066	0.0100814	0.0543853	0	0.0490531	0.279428	0.303912	0	0.0248732	0	0	0.00156166	0.137	0.126114	1.03283
TCGA-B8-4621-01A-01R-1503-07	0	0.0522561	0.0665458	0.0639402	0	0.135862	0	0	0.0533982	0	0	0.0233733	0.0405902	0.0417227	0	0.379679	0.0356025	0	0.0915161	0	0	0.0155143	0.015	0.237691	0.985712
TCGA-BP-4795-01A-02R-1420-07	0.168263	0	0.0400707	0.113131	0	0.20153	0.039324	0	0.0202048	0	0	0.0352805	0.0442502	0	0.0133449	0.113156	0.0766558	0	0.129645	0	0	0.0051442	0.001	0.354696	0.935235
TCGA-CW-5588-01A-01R-1541-07	0.100108	0	0.1021	0.0888011	0	0.148781	0	0	0.00795201	0	0.0111538	0	0	0.03533	0.0523249	0.297715	0.113457	0	0.00612104	0.00108649	0	0.0350692	0	0.432381	0.90081
TCGA-CZ-5464-01A-01R-1503-07	0	0.0218621	0.123801	0.196782	0	0.144703	0	0.0769232	0.00892735	0.0538759	0	0.0489099	0	0.0231643	0.0919489	0.0942673	0.0778962	0	0.0248323	0	0	0.0121068	0	0.401013	0.916747
TCGA-BP-4762-01A-02R-1289-07	0.0970262	0	0.112981	0.155791	0	0.127297	0.0180222	0	0.013361	0.0209933	0	0	0.0278601	0	0.0683474	0.161208	0.0862031	0	0.11091	0	0	0	0	0.471025	0.884874
TCGA-B2-5633-01A-01R-1541-07	0.0503006	0	0.125384	0.117175	0	0.200521	0.000909053	0	0.0115182	0	0.0411947	0	0	0.0281246	0.0665925	0.245701	0.026594	0	0.0676193	0	0	0.018365	0.006	0.302748	0.957005
TCGA-BP-5178-01A-01R-1426-07	0.120616	0	0.0874326	0.134809	0	0.148676	0.0308973	0	0.0497768	0	0.0471653	0	0	0.120111	0.0305203	0.19468	0	0	0.0103595	0	0	0.0249554	0.001	0.385043	0.922648
TCGA-B0-5115-01A-01R-1420-07	0.101343	0	0.0132847	0.0762861	0	0.331488	0.00259562	0	3.663e-05	0	0.0943585	0	0.0353839	0.0360977	0.0915955	0.0691327	0.106479	0	0.0419187	0	0	0	0.06	0.177938	1.01518
TCGA-B8-4622-01A-02R-1277-07	0.043119	0	0.0124741	0.123201	0	0.211852	0	0	0	0	0.0836887	0.0154723	0.124792	0	0.0828331	0.168613	0.051059	0	0.0684832	0	0	0.0144117	0.014	0.243195	0.983111
TCGA-B0-5102-01A-01R-1420-07	0.0707716	0	0.0418169	0.186272	0	0.275135	0	0	0.000255508	0.026916	0	0.0226425	0	0	0.0949239	0.151208	0.106389	0	0.02063	0	0	0.00303968	0.018	0.232628	0.996193
TCGA-BP-5008-01A-01R-1334-07	0.0911692	0	0.0147063	0.201198	0	0.226105	0.00858003	0	0	0.0215929	0	0.0269961	0.0261038	0.0180329	0.144487	0.0748253	0.0637366	0	0.0728115	0	0.00965552	0	0.1	0.147051	1.03748
TCGA-CJ-4642-01B-01R-1305-07	0	0.146825	0.00854656	0.110244	0	0	0	0.0498177	0	0	0	0.0636102	0.0300789	0.171761	0.0105455	0.256164	0.009855	0	0.142552	0	0	0	0.006	0.306315	0.957725
TCGA-A3-3362-01A-02R-1325-07	0.0836755	0	0.0118828	0.166613	0	0.231208	0.00323238	0	0	0	0.0175584	0	0.0437463	0	0.0845922	0.193295	0.0936343	0	0.0381667	0	0	0.0323965	0.115	0.138632	1.02685
TCGA-B2-5639-01A-01R-1541-07	0.045693	0	0.16076	0.0842059	0	0.195328	0	0.00803481	0.0649309	0	0.0111355	0.000723634	0.0277055	0	0.0689512	0.115144	0.176261	0	0.00472039	0	0	0.0364057	0.002	0.35025	0.937143
TCGA-CZ-5458-01A-01R-1503-07	0.0497151	0	0.0936019	0.175958	0	0.360168	0	0	0	0	0.00247923	0	0.0338481	0	0.0600321	0.12351	0.0213398	0.0013057	0.0590803	0	0	0.018962	0.014	0.244894	0.992171
TCGA-AS-3778-01A-01R-A32Z-07	0.0621472	0	0.0383954	0.131039	0	0.197147	0.0150915	0	0	0	0.0442555	0	0.0448862	0	0.101349	0.179353	0.130546	0	0.0557916	0	0	0	0.076	0.162021	1.01279
TCGA-B0-4693-01A-01R-1277-07	0.102327	0	0.128637	0.414543	0	0.0398515	0	0.0338945	0.0301265	0.00971311	0	0.0211743	0.0534997	0.0147439	0.0604654	0.0464564	0.0156112	0	0	0	0.0289558	0	0.001	0.367316	0.940696
TCGA-CJ-4884-01A-01R-1305-07	0.0814279	0	0.0808784	0.252483	0	0.158595	0	0.0200929	0.0327679	0	0	0.00843226	0.00531955	0	0.0614177	0.162486	0.124933	0	0.007471	0	0	0.00369431	0	0.401567	0.915466
TCGA-CJ-4868-01A-01R-1305-07	0.0272055	0	0.0564279	0.259758	0	0.187736	0	0.0204552	0.0148631	0	0	0.00471932	0.0133844	0.0696782	0.0874104	0.174102	0.0419706	0	0.0215495	0	0	0.02074	0	0.436652	0.898623
TCGA-B8-4148-01A-02R-1325-07	0	0	0.0665438	0.547378	0	0	0	0.0501973	0	0.0169253	0	0.0440135	0.0229685	0	0.0820016	0.0566819	0.0903963	0	0	0.020903	0	0.00199052	0.007	0.283814	0.996359
TCGA-CJ-4886-01A-01R-1305-07	0.0348532	0	0.0510549	0.261039	0	0.174818	0	0	0.00539645	0.0361899	0	0.0528128	0	0	0.111736	0.109381	0.112805	0	0.0422402	0	0	0.00767271	0.001	0.36512	0.935776
TCGA-AK-3429-01A-02R-1325-07	0.0185616	0	0.134933	0.387157	0	0.0562801	0	0.0368248	0.0108092	0.0672687	0	0.0385867	0.0104267	0.00692016	0.0942959	0.0280396	0.0741852	0	0.0357115	0	0	0	0	0.473888	0.881061
TCGA-CZ-5465-01A-01R-1503-07	0.12116	0	0.00913181	0.0692798	0	0.200757	0	0	0.01069	0	0.00738694	0.0260397	0.0298158	0	0.121683	0.125477	0.244368	0	0.0342109	0	0	0	0.186	0.103388	1.03841
TCGA-B0-4714-01A-01R-1277-07	0.0105306	0	0	0.575992	0	0.00212065	0.0593147	0	0.0218551	0	0.0342585	0.00972782	0.0232072	0	0.0918023	0.0720954	0.0755338	0	0.0235617	0	0	0	0	0.487286	0.876236
TCGA-AK-3461-01A-02R-1277-07	0.0393806	0	0.00266338	0.169384	0	0.318396	0.0233214	0	0	0	0.131623	0	0.0966163	0	0.0596452	0.0546998	0.0541121	0	0.0461034	0	0	0.00405439	0.321	0.0650221	1.082
TCGA-BP-4974-01A-01R-1334-07	0.146382	0	0.0105268	0.211715	0	0.255969	0	0.0379744	0	0	0.0427956	0	0.0178194	0	0.0648589	0.0810687	0.0882942	0	0	0.0425963	0	0	0.309	0.0681722	1.07509
TCGA-CW-5584-01A-01R-1541-07	0.0106806	0.0247775	0.0278529	0.0447017	0	0.218594	0	0	0.00334745	0	0.0720436	0	0.113653	0	0.0964044	0.133132	0.176501	0	0.0569879	0	0	0.0213232	0.046	0.18969	0.999328
TCGA-B4-5838-01A-11R-1672-07	0.104434	0	0.107097	0.174569	0	0.1745	0	0	0	0.00038283	0	0.00838896	0.00281047	0.0499965	0.106687	0.169555	0.0164441	0	0.0770511	0	0	0.00808388	0.036	0.2062	1.00144
TCGA-B0-5710-01A-11R-1672-07	0	0.0468103	0.0072138	0.169586	0	0.217876	0	0.0119619	0.0259747	0	0.0105595	0.0294258	0.0562325	0.158678	0.155854	0.0575285	0.021515	0	0.0307833	0	0	0	0.007	0.292705	0.972845
TCGA-AK-3440-01A-02R-1277-07	0.101958	0	0	0	0	0.156873	0	0	0	0	0.148867	0	0.0517492	0	0.0178597	0.138143	0	0.13458	0	0.0497333	0.200237	0	0.869	-0.0205007	1.08431
TCGA-A3-3365-01A-01R-0864-07	0.0868398	0	0.0334001	0.111104	0	0.193829	0.0387092	0	0	0.000543887	0.0823476	0	0.00472562	0	0.0747918	0.174252	0.102076	0	0.0973808	0	0	0	0.092	0.151924	1.01523
TCGA-DV-5569-01A-01R-1541-07	0.0130149	0.070384	0.00664032	0.31125	0	0.0144801	0	0	0.0187396	0	0	0.0499029	0.048368	0	0.129182	0.0629565	0.172211	0	0	0	0.0959541	0.00691572	0.043	0.195429	1.0104
TCGA-BP-4993-01A-02R-1420-07	0.0596595	0	0.105983	0.340631	0	0.0998898	0.0544943	0	0.0064878	0	0.0228831	0.0115597	0.0116857	0	0.0444076	0.119268	0.0337992	0	0.0862266	0	0	0.00302508	0.01	0.268212	0.979478
TCGA-B0-4817-01A-01R-1277-07	0	0.177443	0.0438356	0.0638072	0	0.100779	0	0	0.0319439	0	0	0.0157129	0	0.0466363	0.0271582	0	0	0.000694742	0	0	0	0.491989	0.014	0.251201	1.0518
TCGA-AK-3425-01A-02R-1277-07	0.0464848	0	0.0632522	0.318107	0	0.0249394	0.00568607	0.023407	0.02831	0	0	0.0146392	0	0.050623	0.0797919	0.260508	0.0291247	0	0.0239684	0	0	0.031158	0	0.444497	0.894784
TCGA-CZ-4858-01A-01R-1305-07	0.107686	0	0.0490811	0.365722	0	0.00224594	0.0925107	0.0746434	0.034941	0	0.00203319	0	0.0197701	0.0495997	0.0731928	0.0569254	0.0435196	0	0.0216828	0	0	0.00644642	0	0.4359	0.899467
TCGA-B0-4841-01A-01R-1277-07	0.0916786	0	0	0.380432	0	0	0.0250181	0	0.00314833	0	0.0688607	0.0635524	0.0310441	0.00938206	0.0900241	0.124753	0.0015808	0	0.110526	0	0	0	0.014	0.253356	0.996116

## Sheet: Table S2
Cell	Gene	cor	p value
Macrophages M2	CD7	-0.510389	1.14e-25
Macrophages M2	SEPT	-0.475765	4.51e-22
Macrophages M2	TRBC2	-0.461986	9.47e-21
Macrophages M2	CST7	-0.455377	3.88e-20
Macrophages M2	NKG7	-0.453725	5.5e-20
Macrophages M2	CCL5	-0.452567	7.01e-20
Macrophages M2	TRBV28	-0.449941	1.21e-19
Macrophages M2	PSMB9	-0.449759	1.26e-19
Macrophages M2	CTSW	-0.4471	2.18e-19
Macrophages M2	AC015911.7	-0.446672	2.38e-19
Macrophages M2	NFKB2	-0.445331	3.13e-19
Macrophages M2	HLA-F	-0.443304	4.73e-19
Macrophages M2	CD247	-0.437582	1.5e-18
Macrophages M2	SH2D2A	-0.435817	2.12e-18
Macrophages M2	HLA-DOB	-0.43523	2.39e-18
Macrophages M2	CD27	-0.433983	3.05e-18
Macrophages M2	PDCD1	-0.433199	3.56e-18
Macrophages M2	SIRPG	-0.430196	6.4e-18
Macrophages M2	BATF2	-0.42797	9.85e-18
Macrophages M2	XCL1	-0.427107	1.16e-17
Macrophages M2	IRF1	-0.426229	1.38e-17
Macrophages M2	TBC1D10C	-0.423805	2.19e-17
Macrophages M2	LINC02084	-0.421793	3.21e-17
Macrophages M2	GZMB	-0.420426	4.15e-17
Macrophages M2	DUSP2	-0.419244	5.18e-17
Macrophages M2	GZMA	-0.416618	8.46e-17
Macrophages M2	LIMD2	-0.416269	9.03e-17
Macrophages M2	CD3E	-0.413049	1.64e-16
Macrophages M2	TIGIT	-0.410698	2.51e-16
Macrophages M2	XCL2	-0.410169	2.77e-16
Macrophages M2	PYHIN1	-0.409591	3.07e-16
Macrophages M2	ZAP70	-0.408681	3.63e-16
Macrophages M2	TRAF2	-0.40528	6.69e-16
Macrophages M2	S1PR4	-0.402826	1.04e-15
Macrophages M2	TRAC	-0.401956	1.21e-15
Macrophages M2	IL2RG	-0.401298	1.36e-15
Macrophages M2	ACAP1	-0.401259	1.37e-15
Macrophages M2	HSH2D	-0.401161	1.39e-15
Macrophages M2	IFNG	-0.40089	1.46e-15
Macrophages M2	LTB	-0.400224	1.64e-15
Macrophages M2	LIPA	0.400561	1.55e-15
Macrophages M2	FUCA1	0.408189	3.96e-16
Macrophages M2	BCAT1	0.409753	2.99e-16
Macrophages M2	KCNJ5	0.411024	2.37e-16
Macrophages M2	C3AR1	0.412264	1.89e-16
Macrophages M2	MFSD1	0.416428	8.76e-17
Macrophages M2	MSR1	0.426581	1.29e-17
Macrophages M2	LGMN	0.428748	8.48e-18
Macrophages M2	FOLR2	0.430275	6.31e-18
Macrophages M2	TM6SF1	0.431544	4.92e-18
Macrophages M2	VSIG4	0.431985	4.52e-18
Macrophages M2	SLC37A2	0.432761	3.88e-18
Macrophages M2	SLCO2B1	0.436572	1.83e-18
Macrophages M2	SLC18B1	0.442009	6.15e-19
Macrophages M2	GAL3ST4	0.452274	7.46e-20
Macrophages M2	AC110995.1	0.461967	9.51e-21
Macrophages M2	GPR34	0.467915	2.6e-21
Macrophages M2	MS4A4A	0.470686	1.41e-21
Macrophages M2	CD163	0.471797	1.1e-21
Macrophages M2	LINC01094	0.499487	1.71e-24
